# Supplementary material for: Testis-expressed gene 11 inhibits cisplatin-induced DNA damage and contributes to chemoresistance in testicular germ cell tumor
Source: Sci Rep. 2022 Nov 1;12:18423. doi: 10.1038/s41598-022-21856-3 (PMC9626550; doi:10.1038/s41598-022-21856-3)
Supplement: Supplementary file 2 — Supplementary Information 2. [file 41598_2022_21856_MOESM2_ESM.xlsx]

## Sheet: Supplementary Table 1
Supplementary Table 1.
List of 334 commonly upregulated genes in cisplatin-resistant TGCT-PDC-R and NEC8-R cells over their corresponding parental cells.
(fold change ³ 1.5, fluorescence signal ³ 5 in cisplatin-resistant cells)
Gene symbol	TGCT-PDC	TGCT-PDC-R	Log2FC (TGCT-PDC-R vs parental)	NEC8	NEC8-R	Log2FC (NEC8-R vs parental)	Description
TEX11	4.48338	9.79898	5.3156	4.24048	5.76926	1.52878	testis expressed 11
DACH1	6.7687	9.76405	2.99535	5.05905	6.60879	1.54974	dachshund family transcription factor 1
OLAH	9.50749	12.3425	2.83497	7.77788	9.16225	1.38437	oleoyl-ACP hydrolase
FAM173B	6.84821	9.53774	2.68953	6.35607	7.74138	1.38531	family with sequence similarity 173, member B
PRSS12	8.81006	11.1062	2.29613	8.13273	9.02121	0.88848	protease, serine, 12 (neurotrypsin, motopsin)
STEAP1	6.1635	8.4504	2.2869	6.46938	7.27515	0.80577	six transmembrane epithelial antigen of the prostate 1
ND2	13.0306	15.1426	2.11197	11.2992	12.3494	1.05025	MTND2
SH3BGRL	6.19494	8.30586	2.11092	6.53999	8.17706	1.63707	SH3 domain binding glutamate-rich protein like
BEND4	5.42425	7.52961	2.10536	4.85299	6.68102	1.82803	BEN domain containing 4
SYCP3	3.9374	5.94096	2.00356	11.6439	12.439	0.79512	synaptonemal complex protein 3
RAPGEF5	6.95553	8.8887	1.93317	5.75381	6.38958	0.63577	Rap guanine nucleotide exchange factor 5
RGS16	4.58798	6.46957	1.88159	4.77065	5.60122	0.83057	regulator of G-protein signaling 16
GVQW2	7.79292	9.60711	1.81419	6.1483	6.85587	0.70757	GVQW motif containing 2
ZNF90	8.22647	10.0327	1.80618	7.20383	8.50933	1.3055	zinc finger protein 90
CNTN1	5.13799	6.9338	1.79581	5.90406	7.58708	1.68302	contactin 1
ABCA13	4.5768	6.35638	1.77958	4.44715	5.22692	0.77977	ATP binding cassette subfamily A member 13
ZNF823	6.39283	8.14443	1.7516	7.43039	8.48569	1.0553	zinc finger protein 823
QRSL1	5.28805	7.01271	1.72466	4.71094	5.54104	0.8301	Transcript Identified by AceView, Entrez Gene ID(s) 55278
SMAD1	5.4415	7.15456	1.71306	7.33448	8.14163	0.80715	SMAD family member 1
NECAB1	9.55003	11.2583	1.70825	4.1234	5.32714	1.20374	N-terminal EF-hand calcium binding protein 1
CXorf57	5.54223	7.24217	1.69994	4.99001	5.58672	0.59671	chromosome X open reading frame 57
DDX43	7.14686	8.7831	1.63624	11.2384	12.0142	0.77587	DEAD (Asp-Glu-Ala-Asp) box polypeptide 43
PIWIL3	4.05889	5.66649	1.6076	6.57085	8.09633	1.52548	piwi-like RNA-mediated gene silencing 3
GAGE12C	4.52497	6.06596	1.54099	4.57832	5.17165	0.59333	G antigen 12C
TRIM64B	5.18627	6.72378	1.53751	5.32106	6.09213	0.77107	tripartite motif containing 64B
CDON	7.49198	9.02263	1.53065	5.89055	7.34093	1.45038	cell adhesion associated, oncogene regulated
ZNF490	9.70456	11.1898	1.48521	9.00278	9.90692	0.90414	zinc finger protein 490
SFMBT2	9.42704	10.9107	1.48368	6.46846	7.51829	1.04983	Scm-like with four mbt domains 2
AGL	11.3951	12.872	1.4769	9.6945	11.1097	1.41517	amylo-alpha-1, 6-glucosidase, 4-alpha-glucanotransferase
DUX4	6.09314	7.56946	1.47632	5.3045	5.93507	0.63057	double homeobox 4
CHRFAM7A	5.91078	7.3755	1.46472	6.45469	7.49809	1.0434	CHRNA7 (cholinergic receptor, nicotinic, alpha 7, exons 5-10) and FAM7A (family with sequence similarity 7A, exons A-E) fusion
GNG7	7.73802	9.19214	1.45412	6.66005	7.2942	0.63415	Memczak2013 ALT_ACCEPTOR, ALT_DONOR, coding, INTERNAL, intronic best transcript NM_052847
ZNF676	9.8561	11.3098	1.45371	6.0529	8.91038	2.85748	zinc finger protein 676
MIR17HG	6.10938	7.56135	1.45197	7.03015	7.68054	0.65039	miR-17-92 cluster host gene
ALG10	8.59456	10.0248	1.43028	9.30659	10.8853	1.5787	ALG10, alpha-1,2-glucosyltransferase
NBPF12	9.91339	11.3292	1.41578	7.59777	8.63264	1.03487	neuroblastoma breakpoint family, member 12
COL17A1	8.98224	10.3856	1.40337	6.6623	7.57227	0.90997	collagen, type XVII, alpha 1
ARFIP1	9.39022	10.7923	1.40205	9.95925	10.6386	0.67932	ADP-ribosylation factor interacting protein 1
OR9K2	5.95788	7.34993	1.39205	6.42147	7.14732	0.72585	olfactory receptor, family 9, subfamily K, member 2
KLHDC4	5.77705	7.16394	1.38689	4.24697	5.37358	1.12661	Transcript Identified by AceView, Entrez Gene ID(s) 54758; 100129637
TAF7L	3.80738	5.17368	1.3663	9.93637	10.6492	0.71281	TATA box binding protein associated factor 7 like
OLIG3	4.38808	5.75335	1.36527	4.50565	5.19643	0.69078	oligodendrocyte transcription factor 3
BAG2	8.91849	10.2838	1.36527	10.5303	11.2609	0.73064	BCL2-associated athanogene 2
MMS22L	9.03346	10.3936	1.36019	9.45112	10.39	0.93887	MMS22-like, DNA repair protein
ADAM18	5.73628	7.07178	1.3355	4.38537	5.04677	0.6614	ADAM metallopeptidase domain 18
MEI1	16.4793	17.8128	1.33349	14.5442	15.33	0.78573	Salzman2013 ALT_ACCEPTOR, ALT_DONOR, coding, INTERNAL, intronic best transcript NM_152513
SCAND2P	5.34669	6.67497	1.32828	5.17569	5.90445	0.72876	SCAN domain containing 2 pseudogene
SUCLA2	13.7731	15.0885	1.31538	12.7421	13.4302	0.68804	succinate-CoA ligase, ADP-forming, beta subunit
ZNF764	6.22939	7.53561	1.30622	6.54866	7.22281	0.67415	zinc finger protein 764
VRK2	9.00373	10.3089	1.30521	10.5308	11.4762	0.94538	vaccinia related kinase 2
RBM46	10.0668	11.3708	1.30403	9.73476	10.8781	1.14333	RNA binding motif protein 46
ACAP3	5.58849	6.87139	1.2829	6.21736	7.08415	0.86679	ArfGAP with coiled-coil, ankyrin repeat and PH domains 3
CLSPN	8.55449	9.82423	1.26974	11.0999	11.8516	0.75174	claspin
GPC3	9.67875	10.9458	1.26708	10.8986	11.5893	0.69078	glypican 3
CCPG1	8.85495	10.121	1.26602	6.88419	7.8966	1.01241	cell cycle progression 1
WDR76	6.01804	7.27711	1.25907	7.34487	8.09418	0.74931	WD repeat domain 76
ORC3	9.2963	10.552	1.25572	11.4183	12.1262	0.70789	origin recognition complex subunit 3
CENPQ	6.14602	7.40158	1.25556	7.68408	8.69283	1.00875	centromere protein Q
GPCPD1	4.95401	6.20672	1.25271	7.12178	7.82155	0.69977	glycerophosphocholine phosphodiesterase 1
MANEA	8.93612	10.1881	1.25202	8.47597	10.5487	2.07275	mannosidase, endo-alpha
CHAC1	5.46447	6.70944	1.24497	7.16365	8.80389	1.64024	ChaC glutathione-specific gamma-glutamylcyclotransferase 1
KIAA1524	10.0581	11.3006	1.24245	10.4061	11.4487	1.04259	KIAA1524
GNG12	8.08981	9.32854	1.23873	7.08106	8.2909	1.20984	guanine nucleotide binding protein (G protein), gamma 12
NTN4	7.42798	8.65991	1.23193	7.88414	8.6479	0.76376	netrin 4
FBXO25	6.73385	7.96183	1.22798	7.03104	8.72188	1.69084	F-box protein 25
MBD3L2	5.68574	6.91322	1.22748	6.18761	7.31111	1.1235	methyl-CpG binding domain protein 3-like 2
NUDT15	9.90688	11.1335	1.22664	7.24787	8.04046	0.79259	nudix hydrolase 15
POPDC3	5.63091	6.85448	1.22357	7.59535	8.36173	0.76638	popeye domain containing 3
ACSS3	9.2792	10.5027	1.22352	7.43173	8.12314	0.69141	acyl-CoA synthetase short-chain family member 3
TSGA10	4.95334	6.1684	1.21506	5.95276	7.16028	1.20752	testis specific 10
ST6GALNAC3	5.572	6.77215	1.20015	4.61069	5.61133	1.00064	ST6 (alpha-N-acetyl-neuraminyl-2,3-beta-galactosyl-1,3)-N-acetylgalactosaminide alpha-2,6-sialyltransferase 3
CCDC172	4.12793	5.32565	1.19772	5.36586	7.22002	1.85416	coiled-coil domain containing 172
PIWIL1	4.38374	5.57832	1.19458	8.78026	9.48669	0.70643	piwi-like RNA-mediated gene silencing 1
THBS3	16.4587	17.6528	1.19403	14.2308	15.1735	0.94275	Salzman2013 ALT_ACCEPTOR, ALT_DONOR, coding, INTERNAL, intronic best transcript NM_007112
DND1	7.01686	8.2028	1.18594	8.52395	9.35685	0.8329	DND microRNA-mediated repression inhibitor 1
ENPP1	14.7518	15.9367	1.18489	12.5049	13.6662	1.16122	ectonucleotide pyrophosphatase/phosphodiesterase 1
ZNF160	16.2757	17.4577	1.1819	13.7371	14.4421	0.70506	Transcript Identified by AceView, Entrez Gene ID(s) 90338
KIAA1143	6.96241	8.14111	1.1787	7.48078	8.30829	0.82751	KIAA1143 [Source:HGNC Symbol;Acc:HGNC:29198]
CCDC144NL-AS1	6.07377	7.25124	1.17747	6.37623	8.15151	1.77528	CCDC144NL antisense RNA 1
ZGRF1	9.22989	10.4046	1.17468	8.56628	9.89557	1.32929	zinc finger, GRF-type containing 1
ERCC6L	4.27943	5.45219	1.17276	6.31738	7.68907	1.37169	excision repair cross-complementation group 6-like
TTK	11.5069	12.6486	1.14162	11.8629	13.0296	1.16675	TTK protein kinase
FAM111B	4.33569	5.47576	1.14007	6.72035	8.49235	1.772	family with sequence similarity 111, member B
HMGN5	5.65851	6.79764	1.13913	5.94425	9.21971	3.27546	high mobility group nucleosome binding domain 5
FAM231C	6.61387	7.75208	1.13821	6.50991	7.70919	1.19928	family with sequence similarity 231, member C
KBTBD8	5.2359	6.37136	1.13546	6.7042	7.4516	0.7474	kelch repeat and BTB (POZ) domain containing 8
FHL2	7.87592	9.00778	1.13186	5.46524	7.06439	1.59915	four and a half LIM domains 2
ZNF534	9.86831	10.9958	1.12748	8.65776	11.3549	2.69715	zinc finger protein 534
SMARCA5	11.77	12.8939	1.12397	11.9246	12.7632	0.83861	SWI/SNF related, matrix associated, actin dependent regulator of chromatin, subfamily a, member 5
TMEM19	6.66138	7.77129	1.10991	4.96453	5.72018	0.75565	transmembrane protein 19
RAI14	8.51285	9.61945	1.1066	6.92534	8.40702	1.48168	Transcript Identified by AceView, Entrez Gene ID(s) 26064
CDC42SE1	10.7473	11.8531	1.10585	10.1876	10.877	0.68938	CDC42 small effector 1
XAGE1B	3.90518	5.00695	1.10177	4.98557	7.3647	2.37913	X antigen family, member 1B
NEIL3	9.21338	10.3121	1.09873	8.9376	9.91765	0.98005	nei-like DNA glycosylase 3
DET1	5.50387	6.60232	1.09845	5.81937	6.42811	0.60874	de-etiolated homolog 1 (Arabidopsis)
OSBPL8	12.5744	13.6674	1.093	11.1218	12.1983	1.07652	oxysterol binding protein-like 8
CGGBP1	10.5381	11.6213	1.08322	10.1971	10.8298	0.63268	CGG triplet repeat binding protein 1
BLZF1	7.8751	8.95031	1.07521	9.01038	10.6773	1.66692	basic leucine zipper nuclear factor 1
NUF2	9.63856	10.7076	1.06902	8.89249	9.99378	1.10129	NUF2, NDC80 kinetochore complex component
ZHX3	6.61158	7.67813	1.06655	5.86832	6.53346	0.66514	zinc fingers and homeoboxes 3
CLIC6	7.37922	8.44445	1.06523	6.17325	7.25119	1.07794	chloride intracellular channel 6
MCM8	10.5368	11.6008	1.064	10.8767	11.5744	0.69772	minichromosome maintenance 8 homologous recombination repair factor
ZNF479	4.26574	5.3294	1.06366	4.10029	5.7153	1.61501	zinc finger protein 479
CEP72	5.73732	6.79024	1.05292	5.35603	6.01821	0.66218	centrosomal protein 72kDa
GPHN	6.62603	7.67736	1.05133	6.31201	7.35731	1.0453	gephyrin
FAHD2A	4.90706	5.95791	1.05085	5.59781	6.85729	1.25948	Transcript Identified by AceView, Entrez Gene ID(s) 51011
LMLN	7.05577	8.10286	1.04709	8.0508	8.92488	0.87408	leishmanolysin-like (metallopeptidase M8 family)
FYTTD1	8.84312	9.88689	1.04377	6.96066	8.55149	1.59083	forty-two-three domain containing 1
CASP8AP2	9.40851	10.442	1.03344	8.24031	10.525	2.28468	caspase 8 associated protein 2
RAD51C	10.0045	11.0372	1.0327	9.31844	11.0179	1.69942	RAD51 paralog C
NR2F2	4.07806	5.11015	1.03209	4.55737	6.00033	1.44296	nuclear receptor subfamily 2, group F, member 2
ATG9B	4.92161	5.95117	1.02956	4.82928	5.47579	0.64651	autophagy related 9B
PTPN13	9.2778	10.3058	1.02796	5.249	6.43856	1.18956	protein tyrosine phosphatase, non-receptor type 13 (APO-1/CD95 (Fas)-associated phosphatase)
ZNF280B	6.5271	7.55501	1.02791	8.09182	9.03755	0.94573	zinc finger protein 280B
PODXL2	7.7425	8.76988	1.02738	8.1699	8.83124	0.66134	podocalyxin-like 2
APAF1	9.92144	10.9428	1.02132	9.36805	10.2494	0.88134	apoptotic peptidase activating factor 1
GXYLT2	5.2789	6.29766	1.01876	7.45678	8.21098	0.7542	glucoside xylosyltransferase 2
SRFBP1	8.96127	9.97756	1.01629	8.85524	10.4401	1.5849	serum response factor binding protein 1
SCLT1	8.53673	9.55158	1.01485	8.77816	10.1321	1.35393	sodium channel and clathrin linker 1
TEX13A	4.67894	5.6906	1.01166	4.65534	5.7977	1.14236	testis expressed 13A
GRID2	9.6945	10.7029	1.00837	5.31182	5.97788	0.66606	glutamate receptor, ionotropic, delta 2
ALG10B	7.58125	8.58901	1.00776	8.34012	10.4685	2.12834	ALG10B, alpha-1,2-glucosyltransferase
NEDD1	7.89413	8.90187	1.00774	7.91069	9.29458	1.38389	neural precursor cell expressed, developmentally down-regulated 1
CA13	4.77107	5.77795	1.00688	4.85388	5.70464	0.85076	carbonic anhydrase XIII
RP11-307P5.1	3.99812	5.00284	1.00472	8.93308	10.4841	1.55103	lincRNA RP11-307P5.1
SKIL	10.0205	11.0183	0.99785	9.44673	10.1675	0.72081	SKI-like proto-oncogene
MAD2L1	8.88113	9.86497	0.98384	10.1497	10.9612	0.81143	MAD2 mitotic arrest deficient-like 1 (yeast)
FRS2	8.88562	9.86883	0.98321	9.12745	10.1061	0.97865	fibroblast growth factor receptor substrate 2
MAP7D2	5.68971	6.67106	0.98135	6.93187	7.56669	0.63482	MAP7 domain containing 2
ESCO2	6.91523	7.89609	0.98086	8.42358	9.19352	0.76994	establishment of sister chromatid cohesion N-acetyltransferase 2
KRTAP5-11	6.51701	7.48784	0.97083	4.97675	6.08204	1.10529	keratin associated protein 5-11
REXO4	5.27543	6.24467	0.96924	5.49432	6.27237	0.77805	REX4 homolog, 3'-5' exonuclease [Source:HGNC Symbol;Acc:HGNC:12820]
NAA15	12.7433	13.7098	0.96648	13.5343	14.3719	0.83754	N(alpha)-acetyltransferase 15, NatA auxiliary subunit
ANKRD30BL	4.74148	5.70602	0.96454	5.32695	5.92059	0.59364	ankyrin repeat domain 30B-like
ZNF441	4.23505	5.19589	0.96084	4.28648	5.35303	1.06655	zinc finger protein 441
SNCAIP	5.02861	5.98007	0.95146	5.35909	6.50604	1.14695	synuclein alpha interacting protein
STAT1	10.6615	11.6122	0.95072	11.0797	12.0733	0.99359	signal transducer and activator of transcription 1
RIF1	11.8454	12.7838	0.93836	8.66859	11.1217	2.45306	replication timing regulatory factor 1
TMTC3	11.4178	12.3483	0.93052	9.87611	11.8459	1.96975	transmembrane and tetratricopeptide repeat containing 3
UBA3	12.9883	13.9185	0.93021	13.3914	14.0417	0.65029	ubiquitin-like modifier activating enzyme 3
TEFM	4.35637	5.28548	0.92911	6.20882	6.90357	0.69475	transcription elongation factor, mitochondrial
TTLL7	6.55406	7.4827	0.92864	5.6743	6.4866	0.8123	tubulin tyrosine ligase-like family member 7
GSTCD	10.1439	11.0644	0.92052	9.66786	10.6183	0.9504	glutathione S-transferase, C-terminal domain containing
SPATA33	4.2987	5.21659	0.91789	4.59109	5.52737	0.93628	spermatogenesis associated 33
LRRC1	7.29395	8.2109	0.91695	5.37912	7.17587	1.79675	leucine rich repeat containing 1
MAB21L2	5.02392	5.94014	0.91622	5.33267	6.15405	0.82138	mab-21-like 2 (C. elegans)
CCDC85C	8.2388	9.15235	0.91355	7.79958	8.56448	0.7649	coiled-coil domain containing 85C
BOLL	4.10588	5.01714	0.91126	4.56035	5.82284	1.26249	boule homolog, RNA binding protein
ZBTB38	10.9212	11.8294	0.90821	6.00353	6.89835	0.89482	zinc finger and BTB domain containing 38
SEC63	11.659	12.5635	0.9045	11.3392	12.3223	0.98309	SEC63 homolog, protein translocation regulator
SGOL1	10.8401	11.7432	0.90309	9.04321	10.582	1.5388	shugoshin-like 1 (S. pombe)
RAB42	4.88572	5.78855	0.90283	4.41079	5.08607	0.67528	RAB42, member RAS oncogene family
NRXN1	5.71764	6.61625	0.89861	6.08564	6.85358	0.76794	neurexin 1
APLF	6.75832	7.65155	0.89323	6.55607	7.57097	1.0149	aprataxin and PNKP like factor
HAT1	13.3363	14.2266	0.89038	14.5394	15.4451	0.90565	histone acetyltransferase 1
USP53	11.193	12.0771	0.88416	7.4621	8.66009	1.19799	ubiquitin specific peptidase 53
SHANK1	4.40627	5.28702	0.88075	4.33699	5.04674	0.70975	SH3 and multiple ankyrin repeat domains 1
ABCE1	10.6843	11.565	0.8807	13.4417	14.1766	0.73493	ATP binding cassette subfamily E member 1
RGPD3	7.30737	8.18268	0.87531	8.0756	9.42004	1.34444	RANBP2-like and GRIP domain containing 3
STAG2	12.8156	13.6898	0.87423	12.8335	13.4253	0.59185	stromal antigen 2
PHF3	11.146	12.0176	0.87153	9.62527	11.6226	1.99734	PHD finger protein 3
PELI2	5.99643	6.86598	0.86955	5.65385	6.4725	0.81865	pellino E3 ubiquitin protein ligase family member 2
ASCC3	10.4424	11.3089	0.86654	9.51817	10.716	1.19781	activating signal cointegrator 1 complex subunit 3
C4orf27	6.93351	7.79765	0.86414	8.12921	8.95161	0.8224	chromosome 4 open reading frame 27
YIPF4	10.3621	11.22	0.85787	10.591	11.5269	0.93592	Yip1 domain family member 4
DRAM1	9.5559	10.4137	0.85776	6.16868	8.23862	2.06994	DNA-damage regulated autophagy modulator 1
TEX30	8.45193	9.30703	0.8551	10.9231	11.5237	0.6006	testis expressed 30
ANAPC10	8.47844	9.33325	0.85481	9.49735	10.1016	0.60427	anaphase promoting complex subunit 10
LYST	6.44332	7.29769	0.85437	5.80756	6.6595	0.85194	lysosomal trafficking regulator
AP1M1	7.40727	8.25881	0.85154	7.08222	8.73903	1.65681	Memczak2013 ALT_ACCEPTOR, ALT_DONOR, coding, INTERNAL, intronic best transcript NM_032493
NRG1	4.89616	5.74628	0.85012	3.92417	5.17452	1.25035	neuregulin 1
RPS4Y1	7.33355	8.18292	0.84937	5.24989	6.02661	0.77672	ribosomal protein S4, Y-linked 1
PLIN2	10.6359	11.484	0.8481	12.6104	13.545	0.93451	perilipin 2
DDIAS	6.40531	7.25303	0.84772	6.78249	8.2275	1.44501	DNA damage-induced apoptosis suppressor
PPIAL4C	6.28523	7.1298	0.84457	6.53087	7.17511	0.64424	peptidylprolyl isomerase A (cyclophilin A)-like 4C
FAM198B	4.65021	5.48694	0.83673	4.24097	5.25196	1.01099	family with sequence similarity 198, member B
SPAG1	6.4373	7.2728	0.8355	5.45136	6.08566	0.6343	sperm associated antigen 1
LOC389834	4.31011	5.1429	0.83279	5.1515	6.03069	0.87919	ankyrin repeat domain 57 pseudogene
DSE	7.95316	8.78265	0.82949	5.63816	6.57004	0.93188	dermatan sulfate epimerase
ITGA2B	4.61202	5.43288	0.82086	6.15182	6.92789	0.77607	integrin alpha 2b
MBD3L3	4.34058	5.16123	0.82065	4.83455	6.0278	1.19325	methyl-CpG binding domain protein 3-like 3
ZNF547	4.94122	5.76043	0.81921	5.30314	6.28699	0.98385	zinc finger protein 547
LOC101927668	11.2512	12.0694	0.81818	4.57894	6.28749	1.70855	uncharacterized LOC101927668
ARHGAP23	4.71969	5.53515	0.81546	5.28731	5.9191	0.63179	Rho GTPase activating protein 23
PDE1C	4.99426	5.80949	0.81523	5.13833	5.96603	0.8277	phosphodiesterase 1C, calmodulin-dependent 70kDa
CYP4V2	4.94608	5.76082	0.81474	5.64281	6.8038	1.16099	cytochrome P450, family 4, subfamily V, polypeptide 2
KCP	5.48873	6.30036	0.81163	3.80241	5.16096	1.35855	kielin/chordin-like protein
HBP1	11.4745	12.2846	0.81016	8.80728	9.39566	0.58838	HMG-box transcription factor 1
ATP4A	5.20777	6.0128	0.80503	5.21348	6.10416	0.89068	ATPase, H+/K+ exchanging, alpha polypeptide
SLC7A2	5.58668	6.38781	0.80113	5.32826	6.45711	1.12885	solute carrier family 7 (cationic amino acid transporter, y+ system), member 2
BRCC3	8.86865	9.66866	0.80001	8.66586	9.56439	0.89853	BRCA1/BRCA2-containing complex subunit 3
ACVR1B	5.55828	6.35811	0.79983	6.6183	8.64243	2.02413	activin A receptor type IB
SNCB	4.71168	5.51079	0.79911	5.64027	6.79453	1.15426	synuclein beta
DUX4L6	6.0349	6.83069	0.79579	5.69304	6.51683	0.82379	double homeobox 4 like 6
DUX4L5	6.0349	6.83069	0.79579	5.69304	6.51683	0.82379	double homeobox 4 like 5
DUX4L1	6.0349	6.83069	0.79579	5.69304	6.51683	0.82379	double homeobox 4 like 1
DUX4L3	6.0349	6.83069	0.79579	5.69304	6.51683	0.82379	double homeobox 4 like 3
DUX4L2	6.0349	6.83069	0.79579	5.69304	6.51683	0.82379	double homeobox 4 like 2
TRIM49C	5.97171	6.76651	0.7948	8.01893	9.09643	1.0775	tripartite motif containing 49C
ARPP19	11.3564	12.1499	0.79352	11.7632	12.3988	0.63562	cAMP-regulated phosphoprotein 19kDa
PHAX	10.55	11.3425	0.79243	11.7297	12.5702	0.84058	phosphorylated adaptor for RNA export
IFI16	13.0237	13.8149	0.79118	7.87378	10.3506	2.47682	interferon, gamma-inducible protein 16
ULBP1	7.5717	8.35967	0.78797	7.37956	9.4455	2.06594	UL16 binding protein 1
MYB	5.96876	6.7516	0.78284	6.36859	7.34737	0.97878	v-myb avian myeloblastosis viral oncogene homolog
MAP9	7.94166	8.72189	0.78023	6.79071	7.51654	0.72583	microtubule-associated protein 9
PRAMEF25	4.91089	5.68971	0.77882	4.8629	5.56774	0.70484	PRAME family member 25
ZKSCAN7	5.40052	6.17834	0.77782	4.9305	5.73366	0.80316	zinc finger with KRAB and SCAN domains 7
ARL6	6.37415	7.15069	0.77654	5.88918	7.00482	1.11564	ADP-ribosylation factor like GTPase 6
GCKR	4.62678	5.40176	0.77498	4.34673	5.17515	0.82842	Transcript Identified by AceView, Entrez Gene ID(s) 2646
SCAMP1	8.68048	9.45388	0.7734	8.43303	9.35885	0.92582	secretory carrier membrane protein 1
WDR48	9.08129	9.85462	0.77333	9.37361	10.0492	0.67561	WD repeat domain 48
RHOB	5.69851	6.47096	0.77245	4.38638	6.29088	1.9045	ras homolog family member B
CHM	9.71065	10.4741	0.76347	8.61118	10.2591	1.64793	choroideremia (Rab escort protein 1)
TBC1D31	8.42083	9.18268	0.76185	8.96486	9.80228	0.83742	TBC1 domain family, member 31
ZNF735	5.8703	6.63194	0.76164	5.63938	6.90361	1.26423	zinc finger protein 735
SPATA5	9.74957	10.5104	0.76084	8.31904	9.71493	1.39589	spermatogenesis associated 5
ZNF311	4.4492	5.20946	0.76026	4.40073	5.16152	0.76079	zinc finger protein 311
PKN2	12.5175	13.2771	0.75965	10.1287	11.2504	1.12168	protein kinase N2
NMRK1	5.92385	6.68231	0.75846	5.13795	6.06008	0.92213	nicotinamide riboside kinase 1
MND1	6.44559	7.20136	0.75577	8.49376	9.36367	0.86991	meiotic nuclear divisions 1
PHACTR4	8.97104	9.72667	0.75563	7.94626	8.53448	0.58822	phosphatase and actin regulator 4
ALDH4A1	4.32861	5.08289	0.75428	5.50336	6.36036	0.857	aldehyde dehydrogenase 4 family, member A1
SFTA3	5.05682	5.81065	0.75383	5.17204	5.78175	0.60971	surfactant associated 3
C9orf62	4.69756	5.4495	0.75194	4.43504	5.28498	0.84994	chromosome 9 open reading frame 62
DGKD	5.23633	5.98807	0.75174	4.7312	5.50001	0.76881	diacylglycerol kinase, delta 130kDa
ZNF268	6.11744	6.86707	0.74963	7.45365	9.99425	2.5406	zinc finger protein 268
CROCC	7.62974	8.37741	0.74767	7.05115	7.85826	0.80711	Zhang2013 ALT_ACCEPTOR, ALT_DONOR, coding, INTERNAL, intronic best transcript NM_014675
SURF2	4.89441	5.6416	0.74719	5.39345	6.20562	0.81217	surfeit 2 [Source:HGNC Symbol;Acc:HGNC:11475]
ZNF439	4.81685	5.56351	0.74666	5.43136	6.80281	1.37145	zinc finger protein 439
AGPAT5	8.02796	8.77381	0.74585	8.56568	9.18347	0.61779	1-acylglycerol-3-phosphate O-acyltransferase 5
PYROXD2	5.53908	6.28307	0.74399	5.34864	6.11221	0.76357	pyridine nucleotide-disulphide oxidoreductase domain 2
KANK3	5.59241	6.33483	0.74242	6.26326	7.16068	0.89742	KN motif and ankyrin repeat domains 3
CYP2W1	5.72309	6.46468	0.74159	6.33558	7.1688	0.83322	cytochrome P450, family 2, subfamily W, polypeptide 1
SKAP2	6.93425	7.67538	0.74113	6.21415	7.42841	1.21426	src kinase associated phosphoprotein 2
RBKS	4.70271	5.44383	0.74112	6.68526	7.73098	1.04572	ribokinase
ACER3	6.31678	7.05761	0.74083	5.58798	6.33936	0.75138	alkaline ceramidase 3
BROX	12.0651	12.8056	0.74057	10.4173	11.3875	0.97018	BRO1 domain and CAAX motif containing
ZNF627	4.58927	5.32815	0.73888	4.84862	5.94752	1.0989	Memczak2013 ANTISENSE, CDS, coding, INTERNAL best transcript NM_145295
RRP12	5.02261	5.76146	0.73885	4.54123	5.36397	0.82274	Memczak2013 ALT_ACCEPTOR, ALT_DONOR, coding, INTERNAL, intronic best transcript NM_001145114
DCUN1D4	7.53296	8.27065	0.73769	7.51295	8.13616	0.62321	DCN1, defective in cullin neddylation 1, domain containing 4
FAM231A	6.34833	7.08478	0.73645	6.93516	7.73482	0.79966	Homo sapiens family with sequence similarity 231, member A (FAM231A), mRNA.
UACA	13.3352	14.0697	0.73449	9.96662	12.569	2.60235	uveal autoantigen with coiled-coil domains and ankyrin repeats
RBM12B	10.6458	11.3797	0.73392	9.40658	9.99771	0.59113	RNA binding motif protein 12B
WNT3	8.66106	9.39414	0.73308	8.00388	8.59773	0.59385	wingless-type MMTV integration site family, member 3
VMP1	13.3123	14.0397	0.72741	13.9418	14.5806	0.63882	vacuole membrane protein 1
SLFN5	4.97603	5.70275	0.72672	3.69744	5.39257	1.69513	schlafen family member 5
CDC5L	11.8091	12.5356	0.72654	11.6703	12.2608	0.59052	cell division cycle 5-like
ABCB7	8.33059	9.05621	0.72562	10.0721	11.1957	1.12361	ATP binding cassette subfamily B member 7
LDHAL6A	5.72973	6.44893	0.7192	6.43513	7.11447	0.67934	lactate dehydrogenase A-like 6A
XRCC2	10.76	11.476	0.71603	9.10296	10.2742	1.17126	X-ray repair complementing defective repair in Chinese hamster cells 2
SH3GL3	4.41665	5.1315	0.71485	5.04539	5.80488	0.75949	SH3-domain GRB2-like 3
PLEKHA3	10.3828	11.0969	0.71409	8.51043	9.22892	0.71849	pleckstrin homology domain containing, family A (phosphoinositide binding specific) member 3
SH2D6	5.07848	5.79233	0.71385	5.47312	6.10456	0.63144	SH2 domain containing 6
PAQR8	7.80274	8.51419	0.71145	5.77383	6.37285	0.59902	progestin and adipoQ receptor family member VIII
ATG5	8.86458	9.57566	0.71108	8.45167	9.38808	0.93641	autophagy related 5
EIF1AX	9.85622	10.5656	0.70934	11.2723	12.0368	0.76458	eukaryotic translation initiation factor 1A, X-linked
MTBP	9.59678	10.3015	0.70472	9.40083	10.0499	0.64908	MDM2 binding protein
LRRC23	5.72862	6.43102	0.7024	5.54485	6.78351	1.23866	leucine rich repeat containing 23
THUMPD3	10.527	11.2242	0.69721	10.3045	11.153	0.84852	THUMP domain containing 3
SERINC1	9.15726	9.85311	0.69585	9.80209	10.8685	1.06638	serine incorporator 1
SESTD1	8.6797	9.3745	0.6948	6.95097	7.96248	1.01151	SEC14 and spectrin domains 1
HSP90AA1	14.8885	15.5824	0.6939	15.5375	16.569	1.03156	heat shock protein 90kDa alpha (cytosolic), class A member 1
KIF18A	10.3266	11.0178	0.6912	9.25184	11.7873	2.53547	kinesin family member 18A
KLF2	5.01618	5.70603	0.68985	4.96504	5.62166	0.65662	Kruppel-like factor 2
PYROXD1	8.12911	8.81698	0.68787	8.85283	9.48612	0.63329	pyridine nucleotide-disulphide oxidoreductase domain 1
FAM135A	8.56142	9.24779	0.68637	6.36751	8.4706	2.10309	family with sequence similarity 135, member A
NUP107	8.50147	9.1878	0.68633	10.0132	11.1499	1.13663	nucleoporin 107kDa
N4BP2L1	4.43407	5.12033	0.68626	4.19224	5.36157	1.16933	NEDD4 binding protein 2-like 1
U2SURP	12.3021	12.9881	0.68594	12.4326	13.8511	1.41848	U2 snRNP-associated SURP domain containing
ZNF157	5.3333	6.01681	0.68351	4.81107	5.77005	0.95898	zinc finger protein 157
BBS7	9.19431	9.87414	0.67983	8.3493	9.17705	0.82775	Bardet-Biedl syndrome 7
BCAP29	8.3103	8.98999	0.67969	9.26798	10.2227	0.95474	B-cell receptor-associated protein 29
TIAM1	9.65421	10.3322	0.67796	8.76688	9.40987	0.64299	T-cell lymphoma invasion and metastasis 1
ZNF200	5.41856	6.09579	0.67723	4.81762	5.53222	0.7146	Transcript Identified by AceView, Entrez Gene ID(s) 7752
UBA6	9.26953	9.94289	0.67336	7.30869	8.63724	1.32855	ubiquitin-like modifier activating enzyme 6
SLC7A11	9.2218	9.89204	0.67024	8.29516	10.5719	2.27679	solute carrier family 7 (anionic amino acid transporter light chain, xc- system), member 11
TXNDC9	6.4154	7.08397	0.66857	8.6424	9.27437	0.63197	thioredoxin domain containing 9
MTRNR2L6	7.78627	8.4542	0.66793	7.94141	8.83094	0.88953	MT-RNR2-like 6
GMFB	10.3957	11.0594	0.66371	11.5565	12.3293	0.77277	glia maturation factor, beta
BRIP1	7.51256	8.17479	0.66223	6.31574	7.25235	0.93661	BRCA1 interacting protein C-terminal helicase 1
MARCH7	11.8417	12.5026	0.66088	11.4639	12.4049	0.94106	membrane associated ring finger 7
ZNF385C	5.56082	6.22163	0.66081	5.43701	6.22332	0.78631	zinc finger protein 385C
ZNF451	11.4762	12.1369	0.66073	9.92994	10.8976	0.96763	zinc finger protein 451
RPH3AL	4.99103	5.65079	0.65976	5.23904	5.83516	0.59612	rabphilin 3A-like (without C2 domains)
SIK3	4.88646	5.54605	0.65959	5.49147	6.57995	1.08848	SIK family kinase 3
CD53	4.81909	5.4759	0.65681	5.21563	6.22144	1.00581	CD53 molecule
HSPA13	11.3267	11.9802	0.65347	10.462	11.3179	0.85585	heat shock protein 70kDa family, member 13
ATL3	11.3946	12.0477	0.6531	10.4654	11.4076	0.9422	atlastin GTPase 3
CKAP5	6.86941	7.52244	0.65303	5.48886	7.00416	1.5153	Transcript Identified by AceView, Entrez Gene ID(s) 9793
ZNF596	5.60925	6.26192	0.65267	6.38549	7.05097	0.66548	zinc finger protein 596
SPICE1	7.16801	7.82051	0.6525	7.9317	8.7443	0.8126	spindle and centriole associated protein 1
BBX	10.2971	10.9466	0.6495	8.29448	10.9408	2.64631	bobby sox homolog (Drosophila)
MINA	8.07481	8.72416	0.64935	9.89917	11.0152	1.11606	MYC induced nuclear antigen
ZNF567	9.0096	9.65857	0.64897	8.33018	9.52911	1.19893	zinc finger protein 567
ZNF257	10.1382	10.7863	0.64811	7.91141	10.5491	2.63769	zinc finger protein 257
KRT76	6.59226	7.23999	0.64773	6.4644	7.22768	0.76328	keratin 76, type II
CCDC152	4.54601	5.19037	0.64436	8.89823	11.0722	2.17398	coiled-coil domain containing 152
LMBRD2	8.00678	8.6498	0.64302	6.99186	8.29066	1.2988	LMBR1 domain containing 2
SENP5	9.29405	9.93662	0.64257	7.48042	9.0814	1.60098	SUMO1/sentrin specific peptidase 5
SMC4	13.813	14.455	0.64203	11.7423	13.7472	2.00491	structural maintenance of chromosomes 4
RGL1	6.5243	7.16479	0.64049	5.07575	5.72331	0.64756	ral guanine nucleotide dissociation stimulator-like 1
MAEL	6.68409	7.32186	0.63777	8.2843	10.4818	2.19748	maelstrom spermatogenic transposon silencer
CCDC80	11.5838	12.2213	0.63744	7.54466	8.42723	0.88257	coiled-coil domain containing 80
SGCB	11.1959	11.833	0.6371	6.49164	8.95766	2.46602	sarcoglycan beta
METTL15	8.00317	8.63409	0.63092	7.94302	8.84338	0.90036	methyltransferase like 15
LACC1	7.83577	8.46661	0.63084	5.12555	7.97929	2.85374	laccase (multicopper oxidoreductase) domain containing 1
KIAA1586	10.7524	11.3779	0.62548	9.10263	10.1314	1.02875	KIAA1586
TRIOBP	10.4644	11.0897	0.62522	9.99031	10.7876	0.79727	TRIO and F-actin binding protein
CEP290	7.01849	7.64332	0.62483	6.35106	8.04181	1.69075	centrosomal protein 290kDa
KIF3A	7.35039	7.97371	0.62332	5.61274	6.52742	0.91468	kinesin family member 3A
CBY1	5.14449	5.76609	0.6216	6.27038	7.13678	0.8664	chibby homolog 1 (Drosophila)
ZNF654	7.57019	8.18914	0.61895	6.46433	7.62514	1.16081	zinc finger protein 654
SPPL2B	6.55866	7.1776	0.61894	6.51737	7.38689	0.86952	signal peptide peptidase like 2B
PDCD5	9.39526	10.0135	0.61822	9.85846	10.5201	0.66161	programmed cell death 5
ATP2C2	5.78683	6.40381	0.61698	5.49758	6.23628	0.7387	ATPase, Ca++ transporting, type 2C, member 2
CCNB1IP1	11.1708	11.785	0.61419	9.54388	10.2163	0.67244	cyclin B1 interacting protein 1, E3 ubiquitin protein ligase
ZNF791	9.43495	10.0481	0.61317	8.1155	9.40232	1.28682	zinc finger protein 791
COPS2	10.8453	11.4559	0.61059	11.6233	12.4599	0.8366	COP9 signalosome subunit 2
FBXO5	7.69105	8.30103	0.60998	9.0824	10.524	1.44157	F-box protein 5
LPAR6	9.83524	10.4438	0.60859	6.5715	7.75519	1.18369	lysophosphatidic acid receptor 6
NAP1L4	11.6097	12.2179	0.60815	11.4933	12.1921	0.69876	nucleosome assembly protein 1-like 4
GABPB2	5.9102	6.51829	0.60809	7.86678	8.58061	0.71383	GA binding protein transcription factor, beta subunit 2
KIF16B	7.76965	8.37738	0.60773	6.49228	7.52288	1.0306	kinesin family member 16B
PLA2G10	4.72436	5.33077	0.60641	4.06066	5.15795	1.09729	phospholipase A2, group X
C6orf48	8.93496	9.53448	0.59952	8.76404	9.40739	0.64335	chromosome 6 open reading frame 48
USP8	9.45677	10.0562	0.59939	8.48912	10.3823	1.89315	ubiquitin specific peptidase 8
RABGAP1L	8.23482	8.83308	0.59826	7.47883	8.17526	0.69643	RAB GTPase activating protein 1-like
TTC21B	5.4598	6.05766	0.59786	4.8786	5.84211	0.96351	tetratricopeptide repeat domain 21B
GATM	5.8266	6.423	0.5964	6.88292	7.87995	0.99703	glycine amidinotransferase (L-arginine:glycine amidinotransferase)
UTP11L	9.94065	10.5336	0.59291	12.425	13.0426	0.6176	UTP11-like, U3 small nucleolar ribonucleoprotein (yeast)
C16orf59	4.90377	5.49512	0.59135	4.87621	5.68741	0.8112	chromosome 16 open reading frame 59
CREB5	9.4642	10.053	0.58878	5.64018	6.27133	0.63115	cAMP responsive element binding protein 5
TMEM154	10.6951	11.2803	0.58523	8.53989	9.70472	1.16483	transmembrane protein 154
PSPC1	11.9206	12.5057	0.58512	11.0205	11.7304	0.70992	paraspeckle component 1

## Sheet: Supplementary Table 2
Supplementary Table 2.
List of 472 commonly downregulated genes in cisplatin-resistant TGCT-PDC-R and NEC8-R cells over their corresponding parental cells.
(fold change £ 0.67 in cisplatin-resistant cells, fluorescence signal ³ 5 in parental cells)
Gene symbol	TGCT-PDC	TGCT-PDC-R	Log2FC (TGCT-PDC-R vs parental)	NEC8	NEC8-R	Log2FC (NEC8-R vs parental)	Description
VWDE	10.2008	7.2975	-2.90327	5.97562	5.13812	-0.8375	von Willebrand factor D and EGF domains
MFAP5	8.92156	6.04271	-2.87885	5.22051	3.99983	-1.22068	microfibrillar associated protein 5
ITLN2	9.19355	6.50852	-2.68503	6.17578	5.37954	-0.79624	intelectin 2
GAL	13.6124	11.0123	-2.60009	11.6799	10.0601	-1.61984	galanin/GMAP prepropeptide
FBP1	10.5687	8.00225	-2.56646	10.9007	10.2908	-0.60989	fructose-1,6-bisphosphatase 1
FGF19	9.49991	6.95161	-2.5483	7.95102	7.29062	-0.6604	fibroblast growth factor 19
MPPE1	8.57951	6.14289	-2.43662	6.02385	5.08151	-0.94234	metallophosphoesterase 1
MMP2	10.6078	8.18359	-2.42418	9.88031	8.14369	-1.73662	matrix metallopeptidase 2
RCN3	11.4217	9.13742	-2.28424	8.09193	6.77903	-1.3129	reticulocalbin 3, EF-hand calcium binding domain
MBOAT1	10.8946	8.68383	-2.21073	9.02685	8.13335	-0.8935	membrane bound O-acyltransferase domain containing 1
SLC37A1	9.51372	7.30394	-2.20978	9.38764	7.80368	-1.58396	solute carrier family 37 (glucose-6-phosphate transporter), member 1
PRAC1	8.72432	6.56522	-2.1591	5.42695	4.49408	-0.93287	prostate cancer susceptibility candidate 1
TIMP1	12.2625	10.1801	-2.08236	5.95706	5.26336	-0.6937	TIMP metallopeptidase inhibitor 1
SLC39A4	12.0294	10.0303	-1.99901	11.965	10.8717	-1.09328	solute carrier family 39 (zinc transporter), member 4
CHPF	8.60072	6.62224	-1.97848	6.92396	5.81359	-1.11037	chondroitin polymerizing factor
B4GALT6	8.72489	6.75338	-1.97151	6.33708	5.44203	-0.89505	UDP-Gal:betaGlcNAc beta 1,4- galactosyltransferase, polypeptide 6
PPP2R2C	6.5902	4.62203	-1.96817	7.18018	5.48623	-1.69395	protein phosphatase 2, regulatory subunit B, gamma
GYPC	7.94276	5.99812	-1.94464	9.32223	8.54897	-0.77326	glycophorin C (Gerbich blood group)
SFN	11.9078	10.0012	-1.90666	8.52416	6.30428	-2.21988	stratifin
FAM65A	8.94763	7.12256	-1.82507	9.28349	8.54901	-0.73448	family with sequence similarity 65, member A
MT1M	11.0524	9.23601	-1.81635	14.8438	14.0862	-0.75752	metallothionein 1M
CRIM1	10.5191	8.72948	-1.78957	7.18432	6.36696	-0.81736	cysteine rich transmembrane BMP regulator 1 (chordin-like)
DES	8.34913	6.56529	-1.78384	7.16971	5.80608	-1.36363	desmin
HYOU1	8.96365	7.19653	-1.76712	5.31683	3.97919	-1.33764	hypoxia up-regulated 1
FAM102A	7.71151	5.94796	-1.76355	5.20673	3.95935	-1.24738	family with sequence similarity 102, member A
CRELD2	7.40201	5.64303	-1.75898	8.88999	7.26089	-1.6291	cysteine rich with EGF-like domains 2
TEAD2	10.5244	8.7911	-1.73328	10.0991	8.90847	-1.19061	TEA domain family member 2
CENPV	5.84239	4.12034	-1.72205	8.72523	7.8202	-0.90503	centromere protein V
BBOF1	5.57348	3.85153	-1.72195	5.34223	4.26147	-1.08076	basal body orientation factor 1
CLDN6	10.7622	9.06084	-1.70136	8.72814	7.77548	-0.95266	claudin 6
SLC29A3	8.02919	6.33297	-1.69622	7.15686	5.67105	-1.48581	solute carrier family 29 (equilibrative nucleoside transporter), member 3
PGBD5	7.05021	5.35408	-1.69613	5.65106	4.70779	-0.94327	piggyBac transposable element derived 5
NADSYN1	5.54363	3.86251	-1.68112	5.04368	4.3121	-0.73158	NAD synthetase 1
GRAMD1A	9.96009	8.30539	-1.6547	9.50207	8.70575	-0.79632	GRAM domain containing 1A
LINC01559	8.83101	7.20209	-1.62892	5.50482	3.73603	-1.76879	long intergenic non-protein coding RNA 1559
NODAL	11.021	9.4401	-1.58093	10.9325	10.0785	-0.85399	nodal growth differentiation factor
NFKBIA	11.4161	9.83702	-1.57909	9.48822	7.92733	-1.56089	nuclear factor of kappa light polypeptide gene enhancer in B-cells inhibitor, alpha
PLAT	11.0097	9.44549	-1.56421	7.02725	6.01356	-1.01369	plasminogen activator, tissue
TRPV4	8.64488	7.08389	-1.56099	7.76018	6.7295	-1.03068	transient receptor potential cation channel, subfamily V, member 4
FAM84B	11.1944	9.6519	-1.54248	9.98851	9.07031	-0.9182	family with sequence similarity 84, member B
NSUN5P2	9.0099	7.47042	-1.53948	7.92961	7.32391	-0.6057	NOP2/Sun domain family, member 5 pseudogene 2
MAGED4B	9.6093	8.07042	-1.53888	7.10161	5.97523	-1.12638	melanoma antigen family D4B
GPI	12.2248	10.6978	-1.52699	12.4682	11.7482	-0.72005	glucose-6-phosphate isomerase
IGDCC3	6.39888	4.88907	-1.50981	8.15566	6.71877	-1.43689	immunoglobulin superfamily, DCC subclass, member 3
VPS52	7.69774	6.19476	-1.50298	8.50746	7.8581	-0.64936	vacuolar protein sorting 52 homolog (S. cerevisiae)
CACNA2D3	10.1937	8.71818	-1.47554	5.72986	4.84617	-0.88369	calcium channel, voltage-dependent, alpha 2/delta subunit 3
UNC13A	5.94044	4.47545	-1.46499	5.5434	4.77471	-0.76869	unc-13 homolog A (C. elegans)
ISYNA1	12.1308	10.6719	-1.45888	10.4952	9.06181	-1.43343	inositol-3-phosphate synthase 1
KIAA1147	7.36231	5.94296	-1.41935	5.70434	4.78388	-0.92046	KIAA1147
PAQR5	9.34434	7.93193	-1.41241	10.0921	8.7665	-1.32562	progestin and adipoQ receptor family member V
DPYSL2	10.3108	8.90308	-1.40774	8.98766	7.56469	-1.42297	dihydropyrimidinase-like 2
PTPRB	7.05602	5.65179	-1.40423	5.17519	3.92467	-1.25052	protein tyrosine phosphatase, receptor type, B
MYC	6.4932	5.10225	-1.39095	9.77905	8.7906	-0.98845	v-myc avian myelocytomatosis viral oncogene homolog
ALDOC	12.4094	11.0277	-1.38174	9.93188	9.17273	-0.75915	aldolase C, fructose-bisphosphate
FXYD5	12.9762	11.6082	-1.36802	11.6381	10.9443	-0.69382	FXYD domain containing ion transport regulator 5
ZNF45	6.49143	5.12729	-1.36414	6.33678	5.49593	-0.84085	zinc finger protein 45
PLBD2	8.38208	7.025	-1.35708	8.86106	7.7129	-1.14816	phospholipase B domain containing 2
NT5C	7.0274	5.67455	-1.35285	7.58079	6.37074	-1.21005	5, 3-nucleotidase, cytosolic
SCARA3	5.55802	4.21	-1.34802	5.38587	4.68952	-0.69635	scavenger receptor class A, member 3
PPP2R4	8.67268	7.32735	-1.34533	8.89264	7.52414	-1.3685	protein phosphatase 2A activator, regulatory subunit 4
KCND2	9.46738	8.12671	-1.34067	5.94109	4.96203	-0.97906	potassium channel, voltage gated Shal related subfamily D, member 2
RNF212	8.10599	6.7684	-1.33759	8.05981	6.91483	-1.14498	ring finger protein 212
IER3	11.8463	10.5132	-1.33313	14.8428	14.1167	-0.72607	immediate early response 3
TFE3	8.82436	7.50013	-1.32423	7.00018	6.03009	-0.97009	transcription factor binding to IGHM enhancer 3
DHCR7	14.0145	12.6921	-1.32239	8.70657	7.8906	-0.81597	7-dehydrocholesterol reductase
FAM127A	9.52507	8.2032	-1.32187	9.93597	9.1625	-0.77347	family with sequence similarity 127, member A
SMIM19	8.63231	7.3299	-1.30241	9.68146	8.99184	-0.68962	small integral membrane protein 19
ATP9A	7.67336	6.37776	-1.2956	9.78261	8.71695	-1.06566	ATPase, class II, type 9A
FAM101B	10.5724	9.28034	-1.2921	9.31613	8.30492	-1.01121	family with sequence similarity 101, member B
SLC12A9	5.7713	4.48689	-1.28441	5.23355	4.36149	-0.87206	solute carrier family 12, member 9
NLGN4Y	12.1263	10.8431	-1.2831	5.78447	3.99146	-1.79301	neuroligin 4, Y-linked
FADS2	16.136	14.8601	-1.2759	9.45205	7.19096	-2.26109	fatty acid desaturase 2
MSI1	10.8277	9.56761	-1.26012	9.44549	8.04251	-1.40298	musashi RNA binding protein 1
DNAJB5	9.17521	7.91562	-1.25959	7.26685	6.11816	-1.14869	DnaJ (Hsp40) homolog, subfamily B, member 5
SMPDL3B	8.38588	7.13199	-1.25389	6.16043	5.46573	-0.6947	sphingomyelin phosphodiesterase, acid-like 3B
CNOT3	8.23775	6.98898	-1.24877	9.30567	8.71389	-0.59178	CCR4-NOT transcription complex subunit 3
EEF2K	6.74251	5.49902	-1.24349	8.00238	7.36843	-0.63395	eukaryotic elongation factor 2 kinase
MPST	5.94993	4.70662	-1.24331	5.91057	4.67941	-1.23116	mercaptopyruvate sulfurtransferase
TBC1D2	6.79401	5.55381	-1.2402	6.47279	5.09746	-1.37533	TBC1 domain family, member 2
C1orf233	7.94812	6.70991	-1.23821	7.54932	6.48534	-1.06398	chromosome 1 open reading frame 233
SMAGP	11.3347	10.1037	-1.23091	11.2354	10.1641	-1.07133	small cell adhesion glycoprotein
NR2C2AP	6.9449	5.71515	-1.22975	8.35089	7.72198	-0.62891	nuclear receptor 2C2-associated protein
C21orf33	8.24177	7.01447	-1.2273	10.2563	9.61149	-0.64481	chromosome 21 open reading frame 33
IRAK1	7.38509	6.16643	-1.21866	6.4753	5.27904	-1.19626	interleukin 1 receptor associated kinase 1
DYRK1B	6.08145	4.86792	-1.21353	4.02456	4.56004	0.53548	dual specificity tyrosine-(Y)-phosphorylation regulated kinase 1B
CYB5R1	5.44772	4.23837	-1.20935	7.69952	6.57826	-1.12126	cytochrome b5 reductase 1
ORAI1	8.4897	7.28538	-1.20432	7.78638	7.03998	-0.7464	ORAI calcium release-activated calcium modulator 1
CAMKV	5.62995	4.42778	-1.20217	8.78629	8.16207	-0.62422	CaM kinase-like vesicle-associated
LDOC1	8.30338	7.10354	-1.19984	9.37562	8.07418	-1.30144	leucine zipper, down-regulated in cancer 1
PPFIBP2	7.79356	6.59509	-1.19847	6.12628	5.19599	-0.93029	PTPRF interacting protein, binding protein 2 (liprin beta 2)
SCN4A	5.13529	3.94286	-1.19243	5.52489	4.44087	-1.08402	sodium channel, voltage gated, type IV alpha subunit
SERPINH1	13.9751	12.7845	-1.19062	12.8318	11.4498	-1.38203	serpin peptidase inhibitor, clade H (heat shock protein 47), member 1, (collagen binding protein 1)
C9orf3	6.27775	5.08789	-1.18986	9.27994	8.56704	-0.7129	Transcript Identified by AceView, Entrez Gene ID(s) 84909
SEC24C	10.6993	9.52366	-1.17567	9.98064	9.18438	-0.79626	SEC24 homolog C, COPII coat complex component
UNC119	12.8652	11.6897	-1.17544	12.1602	11.452	-0.70822	unc-119 lipid binding chaperone
COL1A2	14.4958	13.3207	-1.17509	8.65235	7.78284	-0.86951	collagen, type I, alpha 2
SOX4	12.0671	10.893	-1.17408	11.6032	10.6083	-0.99488	SRY box 4
ALPL	11.0267	9.85523	-1.17143	12.5885	10.8118	-1.77668	alkaline phosphatase, liver/bone/kidney
BARX1	11.3528	10.1875	-1.16526	10.9162	10.172	-0.74414	BARX homeobox 1
UBE2M	11.7863	10.6213	-1.16505	9.44992	8.82228	-0.62764	ubiquitin-conjugating enzyme E2M
PODXL	15.5513	14.3898	-1.16153	12.7839	11.9253	-0.85864	podocalyxin-like
FAM127B	9.39752	8.23839	-1.15913	9.47146	8.84241	-0.62905	family with sequence similarity 127, member B
ITFG2	7.15555	6.00441	-1.15114	7.43526	6.523	-0.91226	integrin alpha FG-GAP repeat containing 2
GSN	8.6576	7.50788	-1.14972	10.1711	8.95391	-1.21719	gelsolin
TFAP2A	5.95509	4.80553	-1.14956	6.00876	4.98547	-1.02329	transcription factor AP-2 alpha (activating enhancer binding protein 2 alpha)
EMP3	12.6066	11.4641	-1.14251	7.00879	5.97519	-1.0336	epithelial membrane protein 3
ADGRG2	5.82216	4.68118	-1.14098	5.00812	3.751	-1.25712	adhesion G protein-coupled receptor G2
CXXC1	8.24636	7.11285	-1.13351	9.13688	8.5213	-0.61558	CXXC finger protein 1
DUSP4	5.8603	4.72844	-1.13186	5.77353	4.69438	-1.07915	dual specificity phosphatase 4
TMEM222	7.62425	6.4974	-1.12685	8.06013	7.43056	-0.62957	transmembrane protein 222
SYNPR	8.58233	7.45721	-1.12512	5.33978	4.70514	-0.63464	synaptoporin
SULF1	9.35576	8.23244	-1.12332	7.90395	6.66221	-1.24174	sulfatase 1
DLGAP3	6.08713	4.96547	-1.12166	5.60394	4.69123	-0.91271	discs, large (Drosophila) homolog-associated protein 3
TMEM109	10.4114	9.29238	-1.11897	12.4492	11.0064	-1.44284	transmembrane protein 109
NUAK2	6.64607	5.52795	-1.11812	6.07511	5.18349	-0.89162	NUAK family, SNF1-like kinase, 2
APBB1	6.12616	5.00878	-1.11738	6.17875	5.48165	-0.6971	amyloid beta (A4) precursor protein-binding, family B, member 1 (Fe65)
LSR	8.96849	7.85408	-1.11441	9.07903	7.97293	-1.1061	lipolysis stimulated lipoprotein receptor
PTOV1	8.65571	7.54316	-1.11255	8.19329	7.50672	-0.68657	prostate tumor overexpressed 1
PTPRG	10.6551	9.54842	-1.10664	6.72387	5.25694	-1.46693	protein tyrosine phosphatase, receptor type, G
TUSC1	6.74003	5.6343	-1.10573	7.52147	6.92309	-0.59838	tumor suppressor candidate 1
TACC3	10.3833	9.28217	-1.10116	10.8667	10.0596	-0.80717	transforming, acidic coiled-coil containing protein 3
SLC26A6	9.04792	7.9512	-1.09672	6.46515	5.79114	-0.67401	solute carrier family 26 (anion exchanger), member 6
SLC50A1	6.86485	5.77517	-1.08968	7.37185	6.61096	-0.76089	solute carrier family 50 (sugar efflux transporter), member 1
MX1	11.5566	10.4736	-1.08301	10.7998	9.71839	-1.08145	MX dynamin-like GTPase 1
TEAD4	11.1783	10.0973	-1.08105	10.9954	9.74363	-1.25176	TEA domain family member 4
PLD3	11.0557	9.97503	-1.08067	9.41601	8.69936	-0.71665	phospholipase D family, member 3
TMEM2	9.4597	8.37937	-1.08033	6.00947	4.09575	-1.91372	transmembrane protein 2
CRISPLD2	11.7914	10.7138	-1.07763	10.6845	9.6165	-1.06797	cysteine-rich secretory protein LCCL domain containing 2
ADCY1	7.40657	6.3293	-1.07727	7.34545	6.3699	-0.97555	adenylate cyclase 1 (brain)
AURKAIP1	6.85723	5.78444	-1.07279	8.7598	7.65401	-1.10579	aurora kinase A interacting protein 1
ALG1L2	9.95393	8.88179	-1.07214	8.88181	7.75712	-1.12469	ALG1, chitobiosyldiphosphodolichol beta-mannosyltransferase-like 2
SLC25A1	7.30209	6.2306	-1.07149	8.49203	7.13845	-1.35358	solute carrier family 25 (mitochondrial carrier; citrate transporter), member 1
FASN	13.1476	12.0819	-1.06566	10.3357	9.43796	-0.89776	fatty acid synthase
NSMF	8.03473	6.97058	-1.06415	7.49685	6.82414	-0.67271	NMDA receptor synaptonuclear signaling and neuronal migration factor
EZH2	7.57244	6.50867	-1.06377	9.86831	9.25363	-0.61468	Transcript Identified by AceView, Entrez Gene ID(s) 2146
ENDOG	5.46126	4.39851	-1.06275	5.22959	4.09348	-1.13611	endonuclease G
VPS51	7.47847	6.41751	-1.06096	7.18019	6.29605	-0.88414	vacuolar protein sorting 51 homolog (S. cerevisiae)
TRAF3	9.71214	8.65322	-1.05892	9.7268	9.12933	-0.59747	TNF receptor-associated factor 3
CD52	6.00123	4.94696	-1.05427	6.31877	3.87838	-2.44039	CD52 molecule
RPL7A	7.84334	6.78933	-1.05401	9.07469	8.28294	-0.79175	ribosomal protein L7a
GEMIN7	7.70511	6.65551	-1.0496	7.88067	7.23352	-0.64715	gem nuclear organelle associated protein 7
PPP2R1A	10.4472	9.39841	-1.04875	11.1087	10.0508	-1.05783	protein phosphatase 2, regulatory subunit A, alpha
TMEM214	10.0551	9.0074	-1.04775	9.65548	8.69552	-0.95996	transmembrane protein 214
HMGCS1	13.687	12.6407	-1.04623	9.83985	9.10239	-0.73746	3-hydroxy-3-methylglutaryl-CoA synthase 1 (soluble)
LRRC75A	7.22396	6.17814	-1.04582	6.78129	5.9598	-0.82149	leucine rich repeat containing 75A
SEZ6L	5.32385	4.27886	-1.04499	5.17199	4.05522	-1.11677	seizure related 6 homolog (mouse)-like
KLK13	6.50477	5.46368	-1.04109	6.90547	6.25587	-0.6496	kallikrein related peptidase 13
ARRDC1	7.9785	6.94448	-1.03402	7.3251	6.31886	-1.00624	arrestin domain containing 1
WNK1	10.0153	8.98182	-1.03351	6.16836	4.79569	-1.37267	Transcript Identified by AceView, Entrez Gene ID(s) 378465; 65125
HSP90B1	7.86357	6.83279	-1.03078	6.21686	5.50896	-0.7079	Transcript Identified by AceView, Entrez Gene ID(s) 7184
CDK10	6.82164	5.79319	-1.02845	6.14481	5.51449	-0.63032	cyclin-dependent kinase 10
VAT1	11.9423	10.915	-1.02733	12.4672	11.8258	-0.64135	vesicle amine transport 1
GATAD2A	10.6438	9.61852	-1.02527	11.4208	10.6827	-0.73809	GATA zinc finger domain containing 2A
TIMM50	13.1453	12.1203	-1.02502	7.8115	7.22711	-0.58439	translocase of inner mitochondrial membrane 50 homolog (S. cerevisiae)
TUBB3	8.51651	7.49461	-1.0219	8.11973	6.60939	-1.51034	tubulin, beta 3 class III
SEC61B	10.2323	9.21061	-1.02168	12.7689	12.0783	-0.6906	Sec61 translocon beta subunit
SERPINE2	9.30652	8.28596	-1.02056	9.21953	8.63473	-0.5848	serpin peptidase inhibitor, clade E (nexin, plasminogen activator inhibitor type 1), member 2
PXMP2	7.03202	6.01369	-1.01833	8.93856	8.31732	-0.62124	peroxisomal membrane protein 2
SLC9A1	8.88039	7.86338	-1.01701	8.36642	7.47118	-0.89524	solute carrier family 9, subfamily A (NHE1, cation proton antiporter 1), member 1
SLC35C2	10.4489	9.43699	-1.01191	9.97632	9.20277	-0.77355	solute carrier family 35 (GDP-fucose transporter), member C2
CC2D1B	5.59802	4.58721	-1.01081	5.98743	4.93091	-1.05652	coiled-coil and C2 domain containing 1B
TLCD1	9.14788	8.13785	-1.01003	10.7895	9.97622	-0.81324	TLC domain containing 1
COG4	6.94039	5.93451	-1.00588	6.51183	5.8528	-0.65903	component of oligomeric golgi complex 4
HDAC9	5.23068	4.22494	-1.00574	6.90791	6.26561	-0.6423	Jeck2013 ALT_ACCEPTOR, ALT_DONOR, coding, INTERNAL, intronic best transcript NM_178423
NDUFB11	9.25396	8.24855	-1.00541	8.94371	8.02581	-0.9179	NADH dehydrogenase (ubiquinone) 1 beta subcomplex, 11, 17.3kDa
PWP2	7.10504	6.10006	-1.00498	9.12292	8.22427	-0.89865	PWP2 periodic tryptophan protein homolog (yeast)
SEPT3	6.34004	5.3355	-1.00454	6.27748	5.19971	-1.07777	septin 3
LIMK1	9.03975	8.04197	-0.99778	8.21178	7.52958	-0.6822	LIM domain kinase 1
SREBF2	10.784	9.78732	-0.99667	7.63488	6.66772	-0.96716	sterol regulatory element binding transcription factor 2
AATF	9.37571	8.38534	-0.99037	12.0724	11.2609	-0.81149	apoptosis antagonizing transcription factor
ZDHHC3	8.97139	7.98211	-0.98928	5.58147	4.64202	-0.93945	zinc finger, DHHC-type containing 3
SORD	7.87535	6.88973	-0.98562	9.28845	8.50375	-0.7847	sorbitol dehydrogenase
FBL	11.4587	10.4739	-0.98481	14.2894	13.2846	-1.00475	fibrillarin
IDI1	12.862	11.8788	-0.98322	8.85458	7.66045	-1.19413	isopentenyl-diphosphate delta isomerase 1
DDX11	5.86428	4.88172	-0.98256	5.14211	3.75299	-1.38912	Zhang2013 ALT_ACCEPTOR, ALT_DONOR, coding, INTERNAL, intronic best transcript NM_030653
RALGDS	6.39771	5.41722	-0.98049	5.62111	4.88407	-0.73704	ral guanine nucleotide dissociation stimulator
ASB6	6.2579	5.27796	-0.97994	6.85725	6.22551	-0.63174	ankyrin repeat and SOCS box containing 6
ABCD3	6.54021	5.56256	-0.97765	6.28701	4.43509	-1.85192	Transcript Identified by AceView, Entrez Gene ID(s) 5825
FADD	7.39789	6.42108	-0.97681	6.94785	5.88774	-1.06011	Fas (TNFRSF6)-associated via death domain
DNAJC4	8.91473	7.93879	-0.97594	8.99677	8.32328	-0.67349	DnaJ (Hsp40) homolog, subfamily C, member 4
FMN1	5.73115	4.75542	-0.97573	5.11918	4.17695	-0.94223	formin 1
HIST1H2BF	8.71886	7.7441	-0.97476	9.81397	9.06889	-0.74508	histone cluster 1, H2bf
LMNA	11.6235	10.6512	-0.97232	10.9175	9.98342	-0.93409	lamin A/C
VPS28	7.86978	6.89751	-0.97227	9.08041	8.42968	-0.65073	vacuolar protein sorting 28 homolog (S. cerevisiae)
SNX1	6.24923	5.27887	-0.97036	7.42742	5.52037	-1.90705	sorting nexin 1
PEPD	9.9723	9.00388	-0.96842	11.056	10.0283	-1.0277	peptidase D
SNRPA1	11.7014	10.7355	-0.96591	13.1311	12.396	-0.73504	small nuclear ribonucleoprotein polypeptide A
APTX	7.40595	6.44045	-0.9655	5.06434	3.94677	-1.11757	aprataxin
CKAP4	10.5997	9.63453	-0.9652	10.3209	9.333	-0.98786	cytoskeleton-associated protein 4
RCVRN	6.00036	5.04422	-0.95614	6.03106	4.91281	-1.11825	recoverin
NRM	8.11792	7.16736	-0.95056	9.34715	7.53153	-1.81562	nurim (nuclear envelope membrane protein)
EPHX1	10.8573	9.91109	-0.94618	9.23327	8.0148	-1.21847	epoxide hydrolase 1, microsomal (xenobiotic)
DNMT3L	7.79942	6.85508	-0.94434	10.2039	9.54014	-0.66373	DNA (cytosine-5-)-methyltransferase 3-like
ACTB	11.9142	10.9716	-0.94262	12.8949	12.291	-0.6039	actin, beta
CS	13.1737	12.2319	-0.94178	13.7036	12.8259	-0.87768	citrate synthase
CCND3	9.93651	8.99486	-0.94165	10.7317	9.77836	-0.95332	cyclin D3
ZNF574	7.13782	6.19677	-0.94105	8.07025	6.7014	-1.36885	zinc finger protein 574
HAUS8	7.14814	6.20808	-0.94006	7.01179	6.28534	-0.72645	HAUS augmin like complex subunit 8
LAMTOR4	7.15156	6.21599	-0.93557	7.40315	6.55445	-0.8487	late endosomal/lysosomal adaptor, MAPK and MTOR activator 4
KLHL36	7.46767	6.53417	-0.9335	6.56329	5.63064	-0.93265	kelch-like family member 36
USP5	12.3506	11.4179	-0.93274	11.5141	10.4625	-1.05152	ubiquitin specific peptidase 5 (isopeptidase T)
NHSL2	7.36613	6.43491	-0.93122	7.37397	5.77412	-1.59985	NHS-like 2
PDE9A	7.23588	6.30595	-0.92993	7.78577	6.88904	-0.89673	phosphodiesterase 9A
MAOA	6.8164	5.88788	-0.92852	5.58496	4.25198	-1.33298	monoamine oxidase A
MAP1S	9.07309	8.14468	-0.92841	10.3033	8.99775	-1.30552	microtubule-associated protein 1S
VAC14	8.70892	7.7816	-0.92732	8.36791	7.64578	-0.72213	Vac14 homolog (S. cerevisiae)
PLEKHG6	8.42925	7.51462	-0.91463	6.63866	5.72288	-0.91578	pleckstrin homology domain containing, family G (with RhoGef domain) member 6
APOC1	10.9736	10.0599	-0.91372	12.7745	12.1307	-0.64379	apolipoprotein C-I
PANK2	5.76334	4.85071	-0.91263	5.17912	4.05368	-1.12544	pantothenate kinase 2
RNASE1	13.732	12.821	-0.91108	6.63784	5.51866	-1.11918	ribonuclease, RNase A family, 1 (pancreatic)
VWA2	5.88305	4.9745	-0.90855	5.8217	5.17768	-0.64402	von Willebrand factor A domain containing 2
CHCHD1	8.47804	7.57029	-0.90775	9.1471	8.48435	-0.66275	coiled-coil-helix-coiled-coil-helix domain containing 1
HIST1H4D	8.94197	8.03449	-0.90748	10.903	9.68001	-1.22294	histone cluster 1, H4d
HK2	8.23498	7.32796	-0.90702	9.1031	7.20472	-1.89838	hexokinase 2
IDH2	8.75178	7.84539	-0.90639	8.17264	7.38655	-0.78609	isocitrate dehydrogenase 2 (NADP+), mitochondrial
PYGB	9.73666	8.83084	-0.90582	10.2745	9.5335	-0.74099	phosphorylase, glycogen; brain
PRPF31	9.16988	8.26414	-0.90574	10.6513	9.763	-0.88834	pre-mRNA processing factor 31
ERCC2	9.29678	8.39607	-0.90071	10.1986	8.84945	-1.34916	excision repair cross-complementation group 2
KRT18	14.1948	13.295	-0.89977	15.1634	14.1605	-1.00292	keratin 18, type I
LOC100287225	5.96346	5.06558	-0.89788	5.80793	5.11748	-0.69045	uncharacterized LOC100287225
XRCC5	7.75265	6.85844	-0.89421	6.46132	4.66683	-1.79449	Memczak2013 ALT_ACCEPTOR, ALT_DONOR, coding, INTERNAL, intronic best transcript NM_021141
SLC20A2	9.37869	8.48493	-0.89376	9.59205	8.99926	-0.59279	solute carrier family 20 (phosphate transporter), member 2
C10orf82	7.5828	6.68919	-0.89361	7.81461	6.91527	-0.89934	chromosome 10 open reading frame 82
CMTM3	7.77787	6.88464	-0.89323	6.1208	5.3668	-0.754	CKLF-like MARVEL transmembrane domain containing 3
FPGS	8.44833	7.5552	-0.89313	9.75217	8.67698	-1.07519	folylpolyglutamate synthase
NANS	7.68369	6.79063	-0.89306	11.2828	10.2434	-1.03941	N-acetylneuraminic acid synthase
DAG1	11.4542	10.5614	-0.89282	10.0552	9.19889	-0.85636	dystroglycan 1 (dystrophin-associated glycoprotein 1)
SH3BGRL3	8.96416	8.07319	-0.89097	8.32238	6.77662	-1.54576	SH3 domain binding glutamate-rich protein like 3
CKB	9.31398	8.42375	-0.89023	9.05998	8.37037	-0.68961	creatine kinase, brain
CHKA	9.33185	8.44408	-0.88777	7.93711	7.22644	-0.71067	choline kinase alpha
ZNF821	6.03497	5.14733	-0.88764	5.95345	5.11472	-0.83873	zinc finger protein 821
BCKDHA	8.13132	7.24541	-0.88591	8.19974	7.49726	-0.70248	branched chain keto acid dehydrogenase E1, alpha polypeptide
UBTD1	9.46915	8.58327	-0.88588	9.45429	8.76309	-0.6912	ubiquitin domain containing 1
AP2A1	8.08624	7.20205	-0.88419	8.53103	7.88565	-0.64538	adaptor-related protein complex 2, alpha 1 subunit
SRRT	9.73345	8.84937	-0.88408	9.86652	9.09983	-0.76669	serrate, RNA effector molecule
RRBP1	11.1986	10.3153	-0.88332	9.55093	8.54856	-1.00237	ribosome binding protein 1
EHMT2	8.75929	7.87741	-0.88188	9.61009	8.93806	-0.67203	euchromatic histone-lysine N-methyltransferase 2
FAM231D	8.67484	7.79802	-0.87682	8.78611	7.98683	-0.79928	family with sequence similarity 231, member D
RBM47	9.80046	8.9244	-0.87606	11.1672	9.76709	-1.40015	RNA binding motif protein 47
PLCB4	9.33653	8.4607	-0.87583	5.9267	5.22621	-0.70049	phospholipase C, beta 4
NRROS	5.76467	4.89058	-0.87409	5.10405	4.048	-1.05605	negative regulator of reactive oxygen species
HS3ST5	5.48749	4.6142	-0.87329	5.19055	4.32522	-0.86533	heparan sulfate (glucosamine) 3-O-sulfotransferase 5
HIST1H2BE	8.49675	7.62417	-0.87258	10.1346	9.02443	-1.11012	histone cluster 1, H2be
H6PD	7.03283	6.16098	-0.87185	5.59338	4.52536	-1.06802	hexose-6-phosphate dehydrogenase (glucose 1-dehydrogenase)
ERCC1	7.57358	6.70215	-0.87143	8.38703	7.22204	-1.16499	excision repair cross-complementation group 1
TIMM10	9.20134	8.33151	-0.86983	11.5173	10.6516	-0.86572	translocase of inner mitochondrial membrane 10 homolog (yeast)
AQP5	6.43535	5.57352	-0.86183	5.55723	4.84809	-0.70914	aquaporin 5
WDTC1	10.4855	9.62458	-0.86095	9.40305	7.88595	-1.5171	WD and tetratricopeptide repeats 1
EIF4EBP1	9.98756	9.12779	-0.85977	11.241	10.2377	-1.00326	eukaryotic translation initiation factor 4E binding protein 1
SBNO2	9.83035	8.97103	-0.85932	9.50722	8.69694	-0.81028	strawberry notch homolog 2 (Drosophila)
KXD1	13.198	12.3402	-0.85781	13.2125	12.3653	-0.84714	KxDL motif containing 1
TRAPPC4	8.06464	7.20881	-0.85583	9.14093	8.38941	-0.75152	trafficking protein particle complex 4
PIPOX	10.8235	9.96844	-0.85509	7.0094	5.94881	-1.06059	pipecolic acid oxidase
TMEM55B	7.70891	6.85385	-0.85506	6.42324	5.71295	-0.71029	transmembrane protein 55B
DBF4	11.3066	10.4524	-0.85426	5.44234	3.91098	-1.53136	DBF4 zinc finger
MAPK3	11.9958	11.1428	-0.85296	11.601	10.961	-0.64008	mitogen-activated protein kinase 3
WRN	5.83993	4.99267	-0.84726	5.06542	4.11753	-0.94789	Transcript Identified by AceView, Entrez Gene ID(s) 7486
ZFP14	6.11661	5.26951	-0.8471	5.27224	3.89272	-1.37952	ZFP14 zinc finger protein
PAQR7	5.33726	4.49033	-0.84693	5.85183	4.1096	-1.74223	progestin and adipoQ receptor family member VII
SLC4A11	6.84572	5.99969	-0.84603	7.46619	6.3916	-1.07459	solute carrier family 4, sodium borate transporter, member 11
ARPC1B	11.0311	10.1877	-0.84336	10.5244	9.93916	-0.5852	actin related protein 2/3 complex subunit 1B
EXOSC5	9.23951	8.40058	-0.83893	11.8045	10.6279	-1.17661	exosome component 5
PHC1	15.7378	14.899	-0.83882	14.3463	13.3173	-1.02901	polyhomeotic homolog 1 (Drosophila)
TRAF2	8.28912	7.45049	-0.83863	7.85465	7.25711	-0.59754	TNF receptor-associated factor 2
ACLY	13.0989	12.262	-0.83683	13.4238	12.5353	-0.88849	ATP citrate lyase
TIAF1	9.4118	8.57769	-0.83411	7.46764	5.92312	-1.54452	TGFB1-induced anti-apoptotic factor 1
PBX2	8.95491	8.12109	-0.83382	7.3312	5.79584	-1.53536	pre-B-cell leukemia homeobox 2
CDCA5	7.90326	7.07075	-0.83251	5.73242	4.82147	-0.91095	cell division cycle associated 5
GPRC5B	6.25684	5.42548	-0.83136	9.95876	8.15965	-1.79911	G protein-coupled receptor, class C, group 5, member B
CD99	12.7379	11.9077	-0.83022	8.06234	6.92939	-1.13295	CD99 molecule
TNNT1	7.49486	6.66576	-0.8291	7.99226	6.9378	-1.05446	troponin T type 1 (skeletal, slow)
PLCB3	6.76174	5.93383	-0.82791	7.84502	7.02605	-0.81897	phospholipase C, beta 3 (phosphatidylinositol-specific)
LOC100133315	6.43749	5.6114	-0.82609	6.12707	4.89594	-1.23113	transient receptor potential cation channel, subfamily C, member 2-like
PUS3	6.87317	6.04789	-0.82528	8.39367	7.638	-0.75567	pseudouridylate synthase 3
UNC5B	9.87545	9.05332	-0.82213	9.66222	8.99002	-0.6722	unc-5 netrin receptor B
ACYP2	7.46527	6.64675	-0.81852	5.18853	4.18654	-1.00199	acylphosphatase 2, muscle type
CSTF2T	6.63835	5.82007	-0.81828	7.70501	6.70065	-1.00436	cleavage stimulation factor, 3 pre-RNA, subunit 2, tau variant
HIST3H2A	7.51741	6.69967	-0.81774	9.24765	7.64807	-1.59958	histone cluster 3, H2a
PPP5D1	9.62117	8.80393	-0.81724	10.6952	9.94253	-0.75271	PPP5 tetratricopeptide repeat domain containing 1
NOP14	8.44991	7.6366	-0.81331	9.47383	8.69019	-0.78364	NOP14 nucleolar protein
PRKRIP1	8.61051	7.79729	-0.81322	9.02141	8.27644	-0.74497	PRKR interacting protein 1 (IL11 inducible)
PHF13	9.68173	8.86965	-0.81208	8.962	8.11827	-0.84373	PHD finger protein 13
MTCH1	11.0481	10.2365	-0.81159	10.681	10.088	-0.59295	mitochondrial carrier 1
PTGES3L-AARSD1	7.5153	6.70654	-0.80876	9.75477	9.05368	-0.70109	PTGES3L-AARSD1 readthrough
RNF4	11.5841	10.778	-0.80605	12.3229	11.5719	-0.75092	ring finger protein 4
CXorf38	6.99584	6.19318	-0.80266	7.25244	6.50983	-0.74261	chromosome X open reading frame 38
PLPP3	11.6391	10.8393	-0.79981	10.8367	10.1369	-0.69977	phospholipid phosphatase 3
SLC9A8	8.39342	7.59388	-0.79954	8.38378	7.79097	-0.59281	solute carrier family 9, subfamily A (NHE8, cation proton antiporter 8), member 8
MAGED1	10.0191	9.21987	-0.79918	7.90786	6.99763	-0.91023	MAGE family member D1
MYLIP	11.0039	10.205	-0.7989	9.15825	8.43134	-0.72691	myosin regulatory light chain interacting protein
GABARAP	12.8976	12.1011	-0.79648	12.3848	11.7783	-0.60643	GABA(A) receptor-associated protein
SIAH1	10.527	9.73374	-0.79331	10.2389	11.0171	0.77819	siah E3 ubiquitin protein ligase 1
SCARB1	9.47627	8.6832	-0.79307	8.59697	7.75193	-0.84504	scavenger receptor class B, member 1
FOSL2	7.49739	6.70476	-0.79263	6.97062	6.30962	-0.661	FOS-like antigen 2
CCDC84	7.03614	6.24614	-0.79	7.77415	6.50125	-1.2729	coiled-coil domain containing 84
SLC39A7	10.3759	9.58767	-0.78826	9.93136	8.64696	-1.2844	solute carrier family 39 (zinc transporter), member 7
TAPT1	9.30278	8.51534	-0.78744	7.7944	7.20458	-0.58982	transmembrane anterior posterior transformation 1
MUC3A	7.9219	7.13693	-0.78497	8.01203	7.18077	-0.83126	mucin 3A, cell surface associated
ETFB	8.96164	8.17921	-0.78243	10.7783	9.74232	-1.03597	electron-transfer-flavoprotein, beta polypeptide
KDELR1	12.8445	12.0629	-0.78156	12.0866	11.4859	-0.60072	KDEL (Lys-Asp-Glu-Leu) endoplasmic reticulum protein retention receptor 1
NARF	11.2119	10.4323	-0.77958	11.3453	10.5318	-0.81358	nuclear prelamin A recognition factor
DEXI	8.09873	7.31929	-0.77944	8.24193	7.44225	-0.79968	Dexi homolog (mouse)
CTBP1	10.1922	9.41446	-0.77777	9.59877	8.98056	-0.61821	C-terminal binding protein 1
PRRG3	5.24831	4.47097	-0.77734	5.08763	4.23522	-0.85241	proline rich Gla (G-carboxyglutamic acid) 3 (transmembrane)
BNIP1	6.81461	6.03729	-0.77732	7.16003	6.55258	-0.60745	BCL2/adenovirus E1B 19kDa interacting protein 1
AK8	6.82578	6.05129	-0.77449	7.08659	6.30169	-0.7849	adenylate kinase 8
SURF4	9.23488	8.46141	-0.77347	9.55616	8.58449	-0.97167	surfeit 4
MAVS	8.3332	7.56009	-0.77311	7.39897	6.45745	-0.94152	mitochondrial antiviral signaling protein
TPCN2	7.34196	6.56981	-0.77215	7.0202	6.11555	-0.90465	two pore segment channel 2
AKR7A2	6.28558	5.51814	-0.76744	7.37781	6.77287	-0.60494	aldo-keto reductase family 7, member A2
LOC100421561	7.82348	7.05608	-0.7674	6.55739	5.94527	-0.61212	family with sequence similarity 133, member A pseudogene
TRAPPC5	8.67741	7.91145	-0.76596	10.0384	9.02471	-1.01367	trafficking protein particle complex 5
UVSSA	6.80859	6.04327	-0.76532	6.06595	5.1288	-0.93715	UV stimulated scaffold protein A
MAFK	7.07038	6.30724	-0.76314	7.17725	5.81505	-1.3622	v-maf avian musculoaponeurotic fibrosarcoma oncogene homolog K
SHMT2	12.8077	12.0454	-0.76233	14.3131	13.7186	-0.59444	serine hydroxymethyltransferase 2 (mitochondrial)
PTPN13	5.02549	4.26486	-0.76063	5.43256	4.44049	-0.99207	Transcript Identified by AceView, Entrez Gene ID(s) 5783
GAS7	9.86528	9.10624	-0.75904	8.15536	6.81347	-1.34189	growth arrest-specific 7
TCN2	9.10387	8.34515	-0.75872	6.33617	5.48143	-0.85474	transcobalamin II
SERTAD3	7.30142	6.54302	-0.7584	8.03602	6.61414	-1.42188	SERTA domain containing 3
SGTA	9.38892	8.63053	-0.75839	10.7261	9.27088	-1.45518	small glutamine-rich tetratricopeptide repeat (TPR)-containing, alpha
MANEAL	5.74613	4.98927	-0.75686	7.17541	6.39631	-0.7791	mannosidase, endo-alpha-like
NOSIP	7.16003	6.40525	-0.75478	9.20884	8.3869	-0.82194	nitric oxide synthase interacting protein
PWWP2A	11.536	10.7822	-0.75377	11.2921	10.1705	-1.12161	PWWP domain containing 2A
PFKP	14.0351	13.282	-0.75315	11.632	10.7267	-0.9053	phosphofructokinase, platelet
HIST1H1C	7.38219	6.63055	-0.75164	9.48872	8.84774	-0.64098	Memczak2013 ANTISENSE, CDS, coding, INTERNAL best transcript NM_005319
NME1	11.498	10.747	-0.751	13.0731	12.4862	-0.58696	NME/NM23 nucleoside diphosphate kinase 1
MN1	6.21466	5.46603	-0.74863	8.57045	7.16478	-1.40567	meningioma (disrupted in balanced translocation) 1
FKBP2	8.78144	8.03284	-0.7486	9.06897	7.99744	-1.07153	FK506 binding protein 2
EFNB1	5.52865	4.78023	-0.74842	8.24495	7.56369	-0.68126	ephrin-B1
SH3GL1	8.75257	8.00687	-0.7457	9.69565	8.64903	-1.04662	SH3-domain GRB2-like 1
TBRG4	10.3887	9.64456	-0.74415	11.9229	10.6967	-1.22625	transforming growth factor beta regulator 4
PLCG2	6.30909	5.56588	-0.74321	6.86467	6.11331	-0.75136	phospholipase C, gamma 2 (phosphatidylinositol-specific)
PHACTR1	7.03614	6.29298	-0.74316	8.3324	7.70849	-0.62391	phosphatase and actin regulator 1
WIPF3	6.19236	5.45003	-0.74233	7.4549	6.78628	-0.66862	WAS/WASL interacting protein family, member 3
UXT	10.5227	9.78042	-0.74231	8.72581	8.03852	-0.68729	ubiquitously expressed prefoldin like chaperone
UNC45A	8.0555	7.3135	-0.742	8.08242	7.37473	-0.70769	unc-45 myosin chaperone A
ID3	10.0131	9.27176	-0.74133	11.3639	10.1894	-1.1745	inhibitor of DNA binding 3, dominant negative helix-loop-helix protein
MICAL3	6.57981	5.83927	-0.74054	7.26655	5.93444	-1.33211	microtubule associated monooxygenase, calponin and LIM domain containing 3
DMWD	8.21573	7.47745	-0.73828	8.64635	8.02169	-0.62466	dystrophia myotonica, WD repeat containing
FADS1	10.664	9.92654	-0.73743	8.64177	7.15581	-1.48596	fatty acid desaturase 1
RGS12	5.9183	5.1815	-0.7368	5.63303	4.90856	-0.72447	regulator of G-protein signaling 12
MLXIP	11.2146	10.4821	-0.73257	10.6412	9.98207	-0.65915	MLX interacting protein
U2AF2	10.4605	9.72806	-0.73249	11.3343	10.21	-1.12425	U2 small nuclear RNA auxiliary factor 2
FAM151B	5.21361	4.48366	-0.72995	6.30857	5.20209	-1.10648	Memczak2013 ANTISENSE, coding, INTERNAL, intronic best transcript NM_205548
AHNAK	7.11189	6.38303	-0.72886	6.78312	5.39036	-1.39276	AHNAK nucleoprotein
PSMC4	13.1207	12.395	-0.72578	11.8258	11.0037	-0.82211	proteasome 26S subunit, ATPase 4 [Source:HGNC Symbol;Acc:HGNC:9551]
CRMP1	10.0717	9.35259	-0.7191	8.31068	7.61853	-0.69215	collapsin response mediator protein 1
PPP1R12B	7.22605	6.509	-0.71705	5.51699	4.21443	-1.30256	protein phosphatase 1, regulatory subunit 12B
AMOTL1	10.2253	9.51142	-0.71387	7.19454	5.85475	-1.33979	angiomotin like 1
N4BP3	7.0844	6.37066	-0.71374	7.1376	6.42153	-0.71607	NEDD4 binding protein 3
HMGCR	14.0605	13.3473	-0.71313	9.59137	8.72489	-0.86648	3-hydroxy-3-methylglutaryl-CoA reductase
BCL2L12	8.14303	7.42996	-0.71307	9.29655	8.4274	-0.86915	BCL2-like 12 (proline rich)
GPAT4	8.50231	7.79445	-0.70786	9.36578	8.431	-0.93478	glycerol-3-phosphate acyltransferase 4
TBC1D24	5.72209	5.01485	-0.70724	6.64081	5.54575	-1.09506	TBC1 domain family, member 24
MGST1	6.9668	6.26027	-0.70653	5.08252	4.10978	-0.97274	microsomal glutathione S-transferase 1
C6orf132	7.18401	6.48431	-0.6997	7.32511	6.61133	-0.71378	chromosome 6 open reading frame 132
PRMT7	8.3618	7.6637	-0.6981	9.67972	8.73271	-0.94701	protein arginine methyltransferase 7
BLACAT1	8.31789	7.62066	-0.69723	7.03616	6.05208	-0.98408	bladder cancer associated transcript 1 (non-protein coding)
BCL2L14	7.25068	6.55481	-0.69587	5.98772	5.16395	-0.82377	BCL2-like 14 (apoptosis facilitator)
PHOX2B	6.02739	5.33188	-0.69551	6.71338	5.89744	-0.81594	paired-like homeobox 2b
WDR25	6.14475	5.44948	-0.69527	6.84941	5.99246	-0.85695	WD repeat domain 25
USP7	10.1336	9.4397	-0.6939	11.0292	10.2233	-0.8059	ubiquitin specific peptidase 7 (herpes virus-associated)
PGAM5	7.68232	6.98905	-0.69327	9.42521	8.38331	-1.0419	PGAM family member 5, serine/threonine protein phosphatase, mitochondrial
ASAP1	6.32408	5.63149	-0.69259	6.80017	3.46084	-3.33933	Memczak2013 ALT_ACCEPTOR, ALT_DONOR, coding, INTERNAL, intronic best transcript NM_018482
WBP4	5.25215	4.56098	-0.69117	5.98529	4.16371	-1.82158	Transcript Identified by AceView, Entrez Gene ID(s) 11193
CDH23	7.82233	7.1324	-0.68993	7.42363	6.6057	-0.81793	cadherin-related 23
RBM26	8.1432	7.45435	-0.68885	5.07962	3.96071	-1.11891	Transcript Identified by AceView, Entrez Gene ID(s) 64062
DUSP16	10.8249	10.1364	-0.68848	9.65581	8.88569	-0.77012	dual specificity phosphatase 16
ZNF384	11.4824	10.7942	-0.68817	10.7036	9.9578	-0.74579	zinc finger protein 384
SERINC2	6.60793	5.92028	-0.68765	6.43365	5.79404	-0.63961	serine incorporator 2
KIAA0513	9.2167	8.52977	-0.68693	7.41695	6.42765	-0.9893	KIAA0513
CAV1	12.5484	11.8616	-0.68677	7.44208	6.0676	-1.37448	caveolin 1
EGLN2	9.16542	8.47983	-0.68559	9.11497	7.94211	-1.17286	egl-9 family hypoxia-inducible factor 2
C15orf65	5.99834	5.31422	-0.68412	6.10502	5.26369	-0.84133	chromosome 15 open reading frame 65
PPP1R18	8.04847	7.36471	-0.68376	7.46122	6.64294	-0.81828	protein phosphatase 1, regulatory subunit 18
NR2C2	6.28314	5.60527	-0.67787	5.59889	4.57193	-1.02696	Transcript Identified by AceView, Entrez Gene ID(s) 7182
GFPT2	9.2424	8.5663	-0.6761	8.3971	7.55929	-0.83781	glutamine-fructose-6-phosphate transaminase 2
RALY	11.8402	11.1664	-0.67383	11.9899	11.2793	-0.71057	RALY heterogeneous nuclear ribonucleoprotein
CHST11	8.31131	7.63781	-0.6735	6.01287	5.38091	-0.63196	Transcript Identified by AceView, Entrez Gene ID(s) 50515
IKZF4	5.40443	4.73096	-0.67347	5.2508	4.66461	-0.58619	IKAROS family zinc finger 4
IER2	9.12178	8.45104	-0.67074	9.61627	8.75668	-0.85959	immediate early response 2
PVRL1	10.4269	9.75822	-0.66868	10.8011	9.23862	-1.56253	poliovirus receptor-related 1 (herpesvirus entry mediator C)
CAPN2	10.2806	9.61342	-0.6672	8.48822	7.8861	-0.60212	calpain 2, (m/II) large subunit
HEMK1	6.98582	6.31867	-0.66715	7.38382	5.68696	-1.69686	HemK methyltransferase family member 1
NUCB1	12.2255	11.5591	-0.66646	10.9842	10.3301	-0.65414	nucleobindin 1
ANXA4	7.81434	7.14992	-0.66442	9.00368	7.90356	-1.10012	annexin A4
SURF1	6.24045	5.57647	-0.66398	8.00793	7.29024	-0.71769	surfeit 1
SF3B2	8.81743	8.1547	-0.66273	9.83077	8.86363	-0.96714	splicing factor 3b subunit 2
MPV17L2	9.76771	9.10688	-0.66083	11.3525	9.99875	-1.35378	MPV17 mitochondrial membrane protein-like 2
PPP1R14A	9.82123	9.16166	-0.65957	10.3656	9.33823	-1.02736	protein phosphatase 1, regulatory (inhibitor) subunit 14A
CORO2A	9.0866	8.42708	-0.65952	9.23584	8.63937	-0.59647	coronin, actin binding protein, 2A
IKBKB	7.48591	6.82664	-0.65927	6.45717	5.8105	-0.64667	inhibitor of kappa light polypeptide gene enhancer in B-cells, kinase beta
CLCN2	5.12261	4.465	-0.65761	5.5446	4.16864	-1.37596	chloride channel, voltage-sensitive 2
TLN1	5.06753	4.41029	-0.65724	6.3487	5.31982	-1.02888	talin 1
EIF3F	10.6681	10.011	-0.65712	5.24004	4.06999	-1.17005	Eukaryotic translation initiation factor 3 subunit F [Source:UniProtKB/Swiss-Prot;Acc:O00303]
TMEM223	5.79283	5.13929	-0.65354	5.49334	4.3962	-1.09714	transmembrane protein 223
CCND1	12.0922	11.4386	-0.65352	9.43196	7.8328	-1.59916	cyclin D1
MYL6B	10.4817	9.83058	-0.65108	10.1003	9.07911	-1.02115	myosin light chain 6B
TTC28	5.95041	5.30086	-0.64955	6.99057	6.24429	-0.74628	tetratricopeptide repeat domain 28
EXOC7	7.41534	6.76632	-0.64902	6.95277	6.0036	-0.94917	Zhang2013 ALT_ACCEPTOR, ALT_DONOR, coding, INTERNAL, intronic best transcript NM_001145297
ZC3H3	6.88607	6.23816	-0.64791	8.95961	6.93753	-2.02208	zinc finger CCCH-type containing 3
MAML1	6.87055	6.223	-0.64755	6.6652	5.79052	-0.87468	mastermind-like transcriptional coactivator 1
PQLC2L	6.63302	5.98777	-0.64525	5.82744	5.15732	-0.67012	PQ loop repeat containing 2-like
PLAUR	7.46416	6.81895	-0.64521	5.14965	3.95477	-1.19488	plasminogen activator, urokinase receptor
MPDU1	11.6401	10.9959	-0.64423	12.4012	10.7985	-1.60267	mannose-P-dolichol utilization defect 1
FZD2	5.42059	4.77866	-0.64193	5.52497	4.73508	-0.78989	frizzled class receptor 2
NOP2	7.51888	6.87753	-0.64135	8.78961	7.94095	-0.84866	NOP2 nucleolar protein
HCAR2	5.42608	4.78667	-0.63941	5.54674	4.82074	-0.726	hydroxycarboxylic acid receptor 2
MRPL17	11.0243	10.3857	-0.63864	11.8253	11.2339	-0.59139	mitochondrial ribosomal protein L17
FBXL12	6.10693	5.46844	-0.63849	7.92517	7.22258	-0.70259	F-box and leucine-rich repeat protein 12
ALKBH6	7.76025	7.12193	-0.63832	8.02967	7.08883	-0.94084	alkB homolog 6
SLC2A3	18.2762	17.64	-0.63619	15.6049	14.8856	-0.71929	solute carrier family 2 (facilitated glucose transporter), member 3
ZSWIM6	8.57954	7.94338	-0.63616	7.24211	6.21102	-1.03109	zinc finger, SWIM-type containing 6
RTN4	12.912	12.2759	-0.63606	7.60991	6.58658	-1.02333	reticulon 4
NINL	5.13939	4.5035	-0.63589	5.22489	4.39357	-0.83132	Zhang2013 ALT_ACCEPTOR, ALT_DONOR, coding, INTERNAL, intronic best transcript NM_025176
B4GALT5	10.8643	10.2288	-0.63547	5.59265	4.9507	-0.64195	UDP-Gal:betaGlcNAc beta 1,4- galactosyltransferase, polypeptide 5
GALE	5.91161	5.27729	-0.63432	6.2039	5.12256	-1.08134	UDP-galactose-4-epimerase
GTF2IRD2	8.85509	8.22079	-0.6343	8.94933	8.2832	-0.66613	GTF2I repeat domain containing 2
ATG16L1	6.20265	5.5693	-0.63335	9.58919	8.48455	-1.10464	autophagy related 16-like 1
ZNF513	6.28173	5.64855	-0.63318	6.71713	5.59164	-1.12549	zinc finger protein 513
CNIH2	6.31476	5.68219	-0.63257	6.85287	5.98638	-0.86649	cornichon family AMPA receptor auxiliary protein 2
STYXL1	6.7978	6.16539	-0.63241	8.32892	7.73972	-0.5892	serine/threonine/tyrosine interacting-like 1
MFSD10	8.27822	7.64595	-0.63227	6.79026	5.98804	-0.80222	major facilitator superfamily domain containing 10
OR2K2	5.09862	4.46671	-0.63191	5.48439	4.64675	-0.83764	olfactory receptor, family 2, subfamily K, member 2
PCED1B	9.71679	9.08491	-0.63188	9.00111	7.39759	-1.60352	PC-esterase domain containing 1B
ZDHHC12	8.76738	8.13769	-0.62969	9.50012	8.22822	-1.2719	zinc finger, DHHC-type containing 12
F2R	6.89089	6.26248	-0.62841	6.25784	5.46984	-0.788	coagulation factor II (thrombin) receptor
EPAS1	8.47545	7.8472	-0.62825	6.67261	4.22449	-2.44812	endothelial PAS domain protein 1
KPNA6	5.7292	5.10284	-0.62636	6.1224	5.51294	-0.60946	Jeck2013 ALT_ACCEPTOR, ALT_DONOR, coding, INTERNAL, intronic best transcript NM_012316
UCKL1	7.98827	7.36202	-0.62625	8.62248	8.01964	-0.60284	uridine-cytidine kinase 1-like 1
GBF1	11.4255	10.7998	-0.62565	11.8948	11.0411	-0.85376	golgi brefeldin A resistant guanine nucleotide exchange factor 1
EIF3B	9.57266	8.95068	-0.62198	12.3584	11.2716	-1.08688	eukaryotic translation initiation factor 3, subunit B
HMCN1	7.57739	6.95745	-0.61994	5.1972	3.81932	-1.37788	hemicentin 1
LTBP3	6.63848	6.01905	-0.61943	6.08038	5.28199	-0.79839	latent transforming growth factor beta binding protein 3
PTK2	6.13274	5.51509	-0.61765	5.36529	5.20207	-0.16322	Transcript Identified by AceView, Entrez Gene ID(s) 5747
COL6A2	9.88385	9.2677	-0.61615	9.20657	8.57255	-0.63402	collagen, type VI, alpha 2
C9orf69	6.74913	6.13382	-0.61531	7.20618	6.23611	-0.97007	chromosome 9 open reading frame 69
B3GALT2	5.03127	4.41655	-0.61472	5.58244	4.22891	-1.35353	UDP-Gal:betaGlcNAc beta 1,3-galactosyltransferase 2
CMTM7	9.11564	8.501	-0.61464	8.73839	7.69644	-1.04195	CKLF-like MARVEL transmembrane domain containing 7
PPP6R3	9.54315	8.93061	-0.61254	7.36819	6.62364	-0.74455	Memczak2013 ALT_ACCEPTOR, ALT_DONOR, coding, INTERNAL, intronic best transcript NM_001164162
C19orf53	11.3451	10.7328	-0.61233	12.607	11.8575	-0.74946	chromosome 19 open reading frame 53
SEPW1	11.854	11.2419	-0.61208	9.19508	8.45355	-0.74153	selenoprotein W, 1
FAM101A	5.99832	5.38632	-0.612	5.84132	5.19539	-0.64593	family with sequence similarity 101, member A
PABPC4L	7.07364	6.46175	-0.61189	6.05901	5.46797	-0.59104	poly(A) binding protein, cytoplasmic 4-like
GCC2	5.72821	5.11676	-0.61145	5.37925	4.60694	-0.77231	Jeck2013 ANTISENSE, CDS, coding, INTERNAL, intronic, OVCODE, OVEXON best transcript NM_181453
PSMG4	6.7985	6.18705	-0.61145	9.12428	8.48748	-0.6368	proteasome (prosome, macropain) assembly chaperone 4
RAB34	8.78158	8.17376	-0.60782	9.43135	8.53318	-0.89817	RAB34, member RAS oncogene family
RP11-380G5.2	7.8434	7.23682	-0.60658	5.81171	4.537	-1.27471
ENO1	11.8992	11.294	-0.60517	12.0075	11.3857	-0.62179	Memczak2013 ANTISENSE, coding, INTERNAL, UTR3 best transcript NM_001428
CAPNS1	14.6916	14.0866	-0.60497	14.7044	14.0219	-0.68249	calpain, small subunit 1
CLN8	7.63625	7.03183	-0.60442	6.45691	5.66283	-0.79408	ceroid-lipofuscinosis, neuronal 8
CDC37	9.03948	8.43522	-0.60426	11.5099	10.7924	-0.7175	cell division cycle 37
SLC2A14	18.7293	18.1251	-0.60419	16.6368	15.8572	-0.77957	solute carrier family 2 (facilitated glucose transporter), member 14
DHCR24	13.3202	12.7171	-0.60311	10.6937	8.96694	-1.72673	24-dehydrocholesterol reductase
KIAA1024	5.28375	4.68185	-0.6019	5.67788	4.60456	-1.07332	KIAA1024
OTUB1	11.1542	10.5527	-0.60153	11.2729	10.5533	-0.71957	OTU deubiquitinase, ubiquitin aldehyde binding 1
GANC	6.93523	6.33454	-0.60069	6.16843	4.90017	-1.26826	glucosidase, alpha; neutral C
RILP	6.02212	5.42307	-0.59905	6.75317	5.85921	-0.89396	Rab interacting lysosomal protein
HIST1H4A	6.59988	6.00165	-0.59823	7.80013	6.59616	-1.20397	histone cluster 1, H4a
TMEM57	9.16035	8.56274	-0.59761	8.94474	8.33495	-0.60979	transmembrane protein 57
VCL	12.31	11.7124	-0.59753	12.0501	11.0696	-0.98048	vinculin
BACE1	5.78651	5.19003	-0.59648	5.55156	4.65944	-0.89212	beta-site APP-cleaving enzyme 1
PGM1	13.5426	12.9463	-0.59629	12.5003	11.4423	-1.05798	phosphoglucomutase 1
NRN1L	5.83456	5.24014	-0.59442	5.48372	4.47738	-1.00634	neuritin 1-like
CCM2	8.54273	7.94908	-0.59365	8.81094	7.64413	-1.16681	cerebral cavernous malformation 2
MBOAT7	9.32632	8.7328	-0.59352	7.6864	6.28521	-1.40119	membrane bound O-acyltransferase domain containing 7
KIAA0430	6.7511	6.1579	-0.5932	7.24464	6.36964	-0.875	Transcript Identified by AceView, Entrez Gene ID(s) 9665
POLE	6.60264	6.01313	-0.58951	5.4803	3.99272	-1.48758	polymerase (DNA directed), epsilon, catalytic subunit
SERPINE1	9.26433	8.6758	-0.58853	6.53854	5.95223	-0.58631	serpin peptidase inhibitor, clade E (nexin, plasminogen activator inhibitor type 1), member 1
C1orf115	6.07293	5.48467	-0.58826	7.54135	6.2772	-1.26415	chromosome 1 open reading frame 115
IGLON5	7.20556	6.61739	-0.58817	6.2397	5.42834	-0.81136	IgLON family member 5
FAM3A	6.09947	5.51447	-0.585	5.615	4.64328	-0.97172	family with sequence similarity 3, member A

## Sheet: Supplementary Table 3
Supplementary Table 3.
Sequences of siRNAs used in the present study.
siRNA	Sense (5' to 3')	Antisense (5' to 3')
siControl	GUACCGCACGUCAUUCGUAUC	UACGAAUGACGUGCGGUACGU
siTEX11 #1	UUAAUUUGACGUAUAAUUGCU	CAAUUAUACGUCAAAUUAAUU
siTEX11 #2	UCAAUUUGGCUCUAACUUCAA	GAAGUUAGAGCCAAAUUGAAU
siHMGN5 #1	ACUUUUUGUCUUCAUUUUCCU	GAAAAUGAAGACAAAAAGUGA
siHMGN5 #2	AUUUUUAGCAUUUUCAUUGUA	CAAUGAAAAUGCUAAAAAUGG

## Sheet: Supplementary Table 4
Supplementary Table 4.
Primers used in the present study.
Gene name	Forward (5' to 3')	Reverse (5' to 3')
ACTB	CCTGGCACCCAGCACAA	AGCGAGGCCAGGATGGA
TEX11	TGCTCTGAGCCACATTAGCC	ACTGGGCCCTTGTTGTTACTC
HMGN5	TCTGCCAGGTTGTCTGCTATG	GCTTCTTGCTTGGTTTCAGC
